# Supplementary material for: A peripheral epigenetic signature of immune system genes is linked to neocortical thickness and memory
Source: Nat Commun. 2017 Apr 26;8:15193. doi: 10.1038/ncomms15193 (PMC5414038; doi:10.1038/ncomms15193)
Supplement: Supplementary Data 1 — Regional cortical thickness loadings on eight factors extracted from factor analysis. [file ncomms15193-s2.xlsx]

## Sheet: Data_1
Supplementary Data 1: Regional cortical thickness loadings on eight factors extracted from factor analysis.
Loadings greater than |0.3| are highlighted in bold.
In brackets: % of variance accounted by the factor across regional measures of thickness.
Lobe	ROI	F1	F2	F3	F4	F5	F6	F7	F8
		(13%)	(12%)	(6%)	(5%)	(4%)	(4%)	(3%)	(2%)
Cingulate	Left Caudal Anterior	-0.01	0.08	0.03	0.03	0.44	0.01	0.13	0.1
	Left Rostral Anterior	0.02	0.3	0.08	0.05	0.24	0.03	0.42	0.13
	Right Caudal Anterior	0.04	0.13	-0.05	0.01	0.49	0.14	0.14	0.06
	Right Rostral Anterior	0.11	0.19	0.08	0.02	0.35	0.16	0.44	0.02
	Left Isthmus	0.18	0.13	0.26	0.13	0.44	0.01	-0.01	0.01
	Left Posterior	0.13	0.24	0.17	0.05	0.58	-0.02	0.04	-0.01
	Right Isthmus	0.15	0.08	0.19	0.09	0.44	0.14	0.03	0.01
	Right Posterior	0.13	0.25	0.1	0.07	0.6	0.03	-0.01	0.02
Frontal	Left Caudal Middle Frontal	0.38	0.6	0.1	0.06	0.17	0.06	-0.06	0.14
	Left Frontal Pole	0.08	0.39	0.09	0.01	0.01	0.02	0.08	0.02
	Left Lateral Orbitofrontal	0.18	0.49	0.28	0.06	0.14	0.17	0.29	0.05
	Left Medial Orbitofrontal	0.11	0.44	0.16	0.12	0.14	0.09	0.42	0.02
	Left Paracentral	0.58	0.23	-0.02	0.23	0.11	0.13	-0.01	0.21
	Left Pars Opercularis	0.2	0.54	0.26	0.07	0.18	0.06	-0.03	0.16
	Left Pars Orbitalis	0.13	0.48	0.23	0.04	0.07	0.1	0.16	0.07
	Left Pars Triangularis	0.16	0.56	0.23	0.1	0.07	0.08	0.09	0.08
	Left Precentral	0.49	0.32	0	0.19	0.16	0.21	0	0.38
	Left Rostral Middle Frontal	0.25	0.76	0.13	0.13	0.14	0.01	0.11	0.06
	Left Superior Frontal	0.36	0.72	0.13	0.06	0.2	0.02	-0.04	0.07
	Right Caudal Middle Frontal	0.42	0.53	0.05	0.08	0.23	0.13	0	0.16
	Right Frontal Pole	0.2	0.31	0.06	0.12	0.13	0.12	0.13	-0.01
	Right Lateral Orbitofrontal	0.14	0.46	0.24	0.04	0.14	0.34	0.37	0.01
	Right Medial Orbitofrontal	0.12	0.39	0.17	0.08	0.08	0.13	0.53	-0.1
	Right Paracentral	0.58	0.27	0.03	0.22	0.09	0.18	-0.03	0.23
	Right Pars Opercularis	0.23	0.47	0.21	0.04	0.25	0.1	0.12	0.19
	Right Pars Orbitalis	0.14	0.46	0.13	0.1	0.08	0.13	0.16	0.02
	Right Pars Triangularis	0.13	0.55	0.19	0.14	0.15	0.1	0.08	-0.03
	Right Precentral	0.49	0.31	-0.01	0.22	0.15	0.25	-0.01	0.38
	Right Rostral Middle Frontal	0.23	0.7	0.09	0.11	0.21	0.08	0.18	-0.02
	Right Superior Frontal	0.36	0.71	0.06	0.08	0.25	0.14	0.05	0.06
Insula	Left Insula	0.17	0.39	0.31	0.11	0.18	0.21	0.25	0.24
	Right Insula	0.12	0.35	0.25	0.03	0.23	0.25	0.33	0.22
Occipital	Left Cuneus	0.39	0.11	0.12	0.61	0	0.05	0.08	-0.01
	Left Lateral Occipital	0.56	0.1	0.24	0.35	0.09	0.11	0.12	-0.06
	Left Lingual	0.31	0.14	0.24	0.6	0.12	0.01	0.06	0.07
	Left Pericalcarine	0.19	0.08	-0.07	0.63	0.09	0.08	0.09	0.1
	Right Cuneus	0.42	0.1	0.1	0.54	0.04	0.04	0.02	0
	Right Lateral Occipital	0.57	0.1	0.22	0.37	0.09	0.07	0.11	-0.02
	Right Lingual	0.3	0.15	0.27	0.57	0.12	0.05	0.03	0.06
	Right Pericalcarine	0.21	0.05	-0.09	0.67	0.07	0.11	-0.05	0.11
Parietal	Left Inferior Parietal	0.68	0.3	0.36	0.05	0.15	0.03	0.08	-0.04
	Left Postcentral	0.56	0.21	0.05	0.21	0.03	0.06	0.15	0.24
	Left Precuneus	0.69	0.26	0.29	0.17	0.14	0.04	0.02	-0.04
	Left Superior Parietal	0.82	0.2	0.13	0.23	0.06	0.01	0.05	-0.02
	Left Supramarginal	0.56	0.32	0.32	0.09	0.18	0.1	0.16	0.1
	Right Inferior Parietal	0.71	0.27	0.31	0.16	0.14	0.03	0.06	-0.01
	Right Postcentral	0.54	0.2	0.09	0.2	-0.01	0.04	0.22	0.2
	Right Precuneus	0.65	0.28	0.23	0.21	0.14	0.08	0.01	-0.05
	Right Superior Parietal	0.82	0.2	0.1	0.24	0.11	0.01	0.01	0
	Right Supramarginal	0.64	0.3	0.25	0.11	0.14	0.08	0.11	0.17
Temporal	Left Banks of the Superior Temporal Gyrus	0.29	0.22	0.44	0	0.04	0	-0.01	-0.02
	Left Entorhinal	0.05	0.06	0.07	0.08	0.12	0.57	0	0.04
	Left Fusiform	0.2	0.28	0.52	0.14	0.21	0.34	0.13	0
	Left Inferior Temporal	0.14	0.26	0.51	0.04	0.19	0.23	0.15	0.01
	Left Middle Temporal	0.17	0.39	0.53	0.04	0.19	0.19	0.08	0.03
	Left Parahippocampal	0.14	0.07	0	0.12	0.23	0.29	0.1	-0.19
	Left Superior Temporal	0.28	0.28	0.52	0.08	0.11	0.21	0.07	0.24
	Left Temporal Pole	0	0.11	0.1	0.06	0.02	0.56	0.05	0.13
	Left Transverse Temporal	0.29	0.16	0.25	0.25	0.12	0.14	0.05	0.43
	Right Banks of the Superior Temporal Gyrus	0.34	0.23	0.37	0.06	0.07	-0.05	0.04	0.12
	Right Entorhinal	0.06	0.06	0.1	0.05	0.03	0.57	0.01	0.02
	Right Fusiform	0.28	0.33	0.4	0.22	0.17	0.28	0.1	0.08
	Right Inferior Temporal	0.23	0.32	0.44	0.16	0.12	0.22	0.16	0.03
	Right Middle Temporal	0.27	0.36	0.45	0.09	0.2	0.12	0.19	0.08
	Right Parahippocampal	0.1	0.11	0.08	0.16	0.28	0.31	0.06	-0.11
	Right Superior Temporal	0.39	0.26	0.44	0.08	0.1	0.21	0.16	0.32
	Right Temporal Pole	0.02	0.1	0.08	-0.05	-0.02	0.63	0.12	0.07
	Right Transverse Temporal	0.29	0.22	0.19	0.26	0.09	0.18	0.08	0.46
