# Supplementary material for: A peripheral epigenetic signature of immune system genes is linked to neocortical thickness and memory
Source: Nat Commun. 2017 Apr 26;8:15193. doi: 10.1038/ncomms15193 (PMC5414038; doi:10.1038/ncomms15193)
Supplement: Supplementary Data 2 — CpG sites contributing to ICA2 [file ncomms15193-s3.xls]

## Sheet: Data_2
Supplementary Data 2: CpG sites contributing to ICA2 component.
CpG sites are ordered by decreasing absolute loading value.
Illumina ID	Chromosome	Position (bp)	EntrezID	Gene Symbol	Loading
cg05298628	chr12	123379569	79720	VPS37B	9.97015
cg14564351	chr6	135644405	54806	AHI1	9.81003
cg00695799	chr6	149803087	340152	ZC3H12D	-9.06728
cg17343167	chr5	177542603	23138	N4BP3	8.475
cg04437762	chr1	154380179	3570	IL6R	-8.38574
cg05044173	chr12	6898500	920	CD4	-8.21148
cg24904788	chr11	45114842	56981	PRDM11	8.10304
cg17360854	chr2	161224771	5937	RBMS1	8.05533
cg02003272	chr13	50702719			-8.01321
cg13163919	chr15	70388014	7090	TLE3	-8.01171
cg09257526	chr1	154379696	3570	IL6R	-7.84988
cg01500140	chr19	51890586	3982	LIM2	7.82533
cg16549957	chr1	12218933			-7.79068
cg12226453	chr4	964011	1609	DGKQ	7.76616
cg18729298	chr11	2555203	3784	KCNQ1	7.4369
cg17651625	chr19	39140474	81	ACTN4	7.37314
cg14103123	chr9	136004821	5900	RALGDS	7.3634
cg16771652	chr16	50730385	64127	NOD2	-7.36098
cg08214029	chr17	34391478	6362	CCL18	-7.30396
cg14475875	chr3	193856076	3280	HES1	7.26123
cg09315878	chr1	1152580	51150	SDF4	-7.2417
cg16032408	chr3	14466411	6533	SLC6A6	7.22208
cg05299836	chr16	31119067	10295	BCKDK	-7.16258
cg18973586	chr4	963968	1609	DGKQ	7.11095
cg21333217	chr3	129277321	23129	PLXND1	7.07055
cg17478979	chr6	149772150	340152	ZC3H12D	7.05085
cg19933595	chr4	146857013	152485	ZNF827	7.0363
cg14531564	chr1	1154853	51150	SDF4	-6.95451
cg04602992	chr17	62009628	974	CD79B	-6.85179
cg10683055	chr21	34638126	3588	IL10RB	-6.83029
cg07363543	chr1	224691275			6.82671
cg06329392	chr13	40762435			-6.81306
cg24955895	chr1	25425923			6.79765
cg02058628	chr1	2164542	6497	SKI	-6.79721
cg07877900	chr16	57576862	221188	GPR114	6.78387
cg24068972	chr11	60833459			-6.77515
cg07679948	chr12	56329641	1606	DGKA	-6.74252
cg22845912	chr8	134059874	6503//7038	SLA//TG	-6.73716
cg11526665	chr1	224896204	149111	CNIH3	-6.73587
cg08934126	chr1	9942543	56998	CTNNBIP1	6.72912
cg00994629	chr14	22694547			-6.71596
cg06927323	chr17	45809727	30009	TBX21	6.7158
cg07141504	chr3	194030706	100131551	LINC00887	6.69971
cg02892367	chr7	148724141	9601	PDIA4	-6.66268
cg26504229	chr21	45149038	8566	PDXK	6.63596
cg20178976	chr20	52357117			-6.63243
cg16373526	chr11	70248709	2017	CTTN	6.6315
cg06177555	chr16	29678624	6693	SPN	6.60618
cg26823762	chr2	42369093			-6.57037
cg19635644	chr13	100007277	337867//693208	UBAC2//MIR623	-6.55625
cg24281668	chr12	113661270	53373	TPCN1	-6.54635
cg22488891	chr13	40762452			-6.53925
cg12011479	chr19	51873045	125875	CLDND2	6.50047
cg12061069	chr17	2755793	23108	RAP1GAP2	6.49459
cg22917487	chr3	39322103	1524	CX3CR1	6.45124
cg01646516	chr16	50815179	1540	CYLD	-6.43076
cg00673344	chr3	156807691			-6.41188
cg09443360	chr16	57576350	221188	GPR114	6.41081
cg27513667	chr16	89408403	29123	ANKRD11	6.39382
cg25982880	chr19	4916593	29128	UHRF1	6.36262
cg11258381	chr1	117350694			-6.33782
cg06330431	chr8	144460468	114822	RHPN1	-6.32938
cg16465939	chr11	2554410	3784	KCNQ1	6.32655
cg08766149	chr14	25103301	3002	GZMB	6.32428
cg12142865	chr12	112211993	217	ALDH2	-6.31641
cg18887230	chr7	98739627	57154	SMURF1	-6.3003
cg27491887	chr11	2554583	3784	KCNQ1	6.29616
cg14049634	chr9	116288739	5998	RGS3	6.28909
cg13775629	chr10	72360448	5551	PRF1	6.28886
cg00791190	chr22	50223573			-6.25724
cg13299325	chr6	447777			-6.25712
cg02878439	chr16	87498480	23174	ZCCHC14	-6.25443
cg10812236	chr2	68592394	5341	PLEK	6.25425
cg21217270	chr1	25238271	864	RUNX3	6.25165
cg02328930	chr16	85591871			6.24684
cg10406027	chr16	11876912	29066	ZC3H7A	-6.24596
cg00287915	chr5	1503595	79888	LPCAT1	6.24506
cg15873112	chr7	105407428	222255	ATXN7L1	-6.24383
cg22900360	chr10	72360372	5551	PRF1	6.21788
cg03963011	chr11	128418551	2113	ETS1	-6.21264
cg15001636	chr19	11144178	6597	SMARCA4	-6.20396
cg16597391	chr14	102172115			6.20123
cg27583604	chr1	45267345	1263	PLK3	-6.20018
cg24311485	chr7	73181157			-6.19936
cg15584486	chr8	100667796	157680	VPS13B	-6.19056
cg01833923	chr17	47286719	2793//51225	GNGT2//ABI3	6.18767
cg23005797	chr2	10302462	348738	C2orf48	-6.18733
cg24231380	chr2	242813914	285093	CXXC11	6.16694
cg02861056	chr2	68592345	5341	PLEK	6.16607
cg13790259	chr19	42704706	162989	DEDD2	6.16452
cg14658964	chr1	45189026	339541	C1orf228	-6.15396
cg09183316	chr12	58238232	10106	CTDSP2	-6.14884
cg01419713	chr8	42038135	5327	PLAT	-6.14652
cg14039237	chr9	130833354	114789	SLC25A25	-6.13045
cg25284031	chr12	111099321	84329	HVCN1	6.11541
cg03434029	chr1	45274048	343521//149478	TCTEX1D4//BTBD19	-6.1089
cg16421411	chr2	10302391	348738	C2orf48	-6.10485
cg13481776	chr2	233320593	248	ALPI	6.08666
cg07930752	chr2	204569955	940	CD28	-6.07811
cg26986871	chr12	10545083			6.05859
cg05955436	chr20	17660838	6238	RRBP1	6.04866
cg15159104	chr15	43809865	4130	MAP1A	6.04577
cg03517226	chr16	89408322	29123	ANKRD11	6.03885
cg04232128	chr5	138861241	340061	TMEM173	-6.02247
cg19596273	chr10	30724086	1326	MAP3K8	6.01959
cg11176694	chr5	139050415	51523	CXXC5	6.01748
cg21381511	chr10	104264849	51684	SUFU	-6.01742
cg03992638	chr5	139037323	51523	CXXC5	6.01499
cg01288337	chr14	92991035	79890	RIN3	5.99634
cg02535219	chr16	11876908	29066	ZC3H7A	-5.97064
cg17084044	chr1	1150416	7293	TNFRSF4	-5.96475
cg04293526	chr2	231730788	81618	ITM2C	5.96115
cg12596564	chr1	36989817			-5.96083
cg04162316	chr17	78786355	57521	RPTOR	-5.96013
cg25104613	chr1	20649108	127731	VWA5B1	-5.95943
cg04991639	chr1	25175737			5.95746
cg01782486	chr1	154986512	51043	ZBTB7B	-5.95615
cg26719831	chr16	67279967	29109	FHOD1	5.9502
cg16314639	chr8	104153767	157556//79870	C8orf56//BAALC	-5.93755
cg05756780	chr1	154380705	3570	IL6R	-5.93559
cg08661469	chr17	72732823	326624	RAB37	5.92514
cg27150870	chr16	89390609	29123	ANKRD11	-5.89994
cg09529165	chr17	45808345			5.88754
cg26837477	chr8	23313438	9583	ENTPD4	-5.88558
cg04264075	chr19	51876470	4818	NKG7	5.88527
cg06688396	chr8	92053433	55529	TMEM55A	-5.87733
cg25724895	chr20	58630390	284756	C20orf197	5.8703
cg25598890	chr12	117501447	54997	TESC	5.86621
cg19855470	chr22	40060836	8911	CACNA1I	5.86109
cg01154505	chr2	112940409	129804	FBLN7	-5.85776
cg13427748	chr15	70767649			5.84593
cg06460328	chr16	89003037	863	CBFA2T3	-5.84104
cg11448683	chr1	45274099	343521//149478	TCTEX1D4//BTBD19	-5.838
cg09648933	chr17	62009835	974	CD79B	-5.83505
cg12273325	chr22	31689831	113791	PIK3IP1	-5.8235
cg01449715	chr13	51491406	79621	RNASEH2B	5.81859
cg20460771	chr1	28521540	5724	PTAFR	5.81845
cg23613857	chr14	23356614	161253	REM2	-5.8182
cg00944599	chr7	98479808	8295	TRRAP	-5.81715
cg24900983	chr6	152128528	2099	ESR1	5.80457
cg26934362	chr5	1519265	79888	LPCAT1	5.80175
cg04872689	chr2	68592375	5341	PLEK	5.79396
cg14510967	chr11	2321803	29125//10077	C11orf21//TSPAN32	5.74717
cg12494529	chr10	1082432	55853	IDI2-AS1	-5.74664
cg13084345	chr1	36948733	1441	CSF3R	5.74613
cg15260951	chr18	77165150	4772	NFATC1	-5.74459
cg09938443	chr16	85019868	55625	ZDHHC7	-5.73932
cg12621745	chr8	145043333	5339	PLEC	-5.73705
cg03747456	chr12	52586127	144501	KRT80	-5.73127
cg15975802	chr12	7055458	5777	PTPN6	-5.72486
cg03404662	chr9	114937740	64420	SUSD1	5.72286
cg16151960	chr5	133890280	23338	PHF15	-5.72118
cg02560388	chr2	11969958			-5.71914
cg11115622	chr14	65169958	26030	PLEKHG3	-5.70334
cg03012821	chr2	86848899	7844	RNF103	-5.69495
cg21254939	chr4	7657303	57537	SORCS2	-5.69378
cg07019638	chr11	64635774	10938	EHD1	-5.68775
cg13060970	chr2	68592349	5341	PLEK	5.68507
cg06653632	chr12	129281444	121260	SLC15A4	5.67589
cg05200037	chr6	149772346	340152	ZC3H12D	5.67022
cg10037049	chr12	48276633	7421	VDR	-5.66117
cg16256390	chr14	99712336	64919	BCL11B	-5.66099
cg15722438	chr19	8552601	4670	HNRNPM	5.66077
cg14663208	chr1	42367407	59269	HIVEP3	5.65135
cg22065498	chr19	51871891	125875	CLDND2	5.64789
cg12832726	chr11	68096165	4041	LRP5	5.64714
cg02580045	chr12	110449223	88455	ANKRD13A	-5.64653
cg17159550	chr6	41903172	896	CCND3	5.64359
cg00778190	chr1	95068029			5.64017
cg06117093	chr2	240291657	9759	HDAC4	-5.63882
cg12531611	chr6	11212619	4739	NEDD9	5.63466
cg13876315	chr9	35650526	27240	SIT1	-5.63124
cg27627381	chr17	75452100	10801	SEPT9	-5.63067
cg18058230	chr3	171029779	23043	TNIK	5.63042
cg05277504	chr17	79961614	79058	ASPSCR1	-5.61135
cg18396403	chr22	38615368	25829	TMEM184B	-5.61125
cg22608507	chr12	123379308	79720	VPS37B	5.61022
cg22090713	chr3	50379032	11186//51364	RASSF1//ZMYND10	5.60241
cg18181923	chr14	99682269	64919	BCL11B	-5.5998
cg01553231	chr5	141072866			-5.59781
cg09131339	chr1	109914235	6272	SORT1	-5.57909
cg11811510	chr19	43032683	634	CEACAM1	-5.57821
cg24091474	chr19	36399185	7305	TYROBP	5.57676
cg15507449	chr7	155794827			-5.57331
cg02384859	chr15	74862662	10620	ARID3B	5.56938
cg03395562	chr4	146857246	152485	ZNF827	5.56021
cg06879786	chr2	218847598			-5.56001
cg26971042	chr15	70387217	7090	TLE3	-5.55946
cg25961099	chr11	2322050	29125//10077	C11orf21//TSPAN32	5.55789
cg05059607	chr17	65488100	26207	PITPNC1	5.54732
cg07470314	chr8	21766704	9046	DOK2	-5.54447
cg06180099	chr1	150979364	55793	FAM63A	-5.54154
cg11301670	chr6	167363345	8635	RNASET2	-5.54079
cg04265972	chr16	89044882	863	CBFA2T3	-5.53781
cg06567290	chr11	118900111	2542	SLC37A4	-5.521
cg09941713	chr8	61705332	55636	CHD7	-5.51972
cg01267797	chr5	79542470	256987	SERINC5	-5.51067
cg12044599	chr11	67206308	57175//5790	CORO1B//PTPRCAP	-5.50429
cg22041033	chr17	79884562	92659//4097	MAFG-AS1//MAFG	-5.50343
cg04392554	chr22	46685472	55020	TTC38	5.50022
cg17802949	chr22	40060891	8911	CACNA1I	5.49857
cg08129331	chr17	78560478	57521	RPTOR	5.49535
cg04845871	chr1	207996319			-5.49475
cg15989436	chr5	150465875			-5.49447
cg04674060	chr17	7792063	1107	CHD3	-5.49143
cg05602642	chr22	47081634	64781	CERK	-5.48393
cg25909396	chr17	64300729	5578	PRKCA	-5.47879
cg13630739	chr7	138413421	50617	ATP6V0A4	-5.47658
cg20594304	chr12	111840957			-5.47191
cg11335969	chr22	22118304	5594	MAPK1	5.45742
cg25893560	chr11	128710122	3758	KCNJ1	-5.45454
cg01974478	chr7	4779312	221937	FOXK1	-5.45407
cg02249390	chr6	31550612	4050	LTB	-5.44418
cg14688299	chr13	30728099			5.44157
cg07026010	chr7	44506445	23386	NUDCD3	5.43977
cg01396157	chr1	167408509	919	CD247	5.43773
cg13562841	chr17	76121872	11322	TMC6	-5.43545
cg12465678	chr1	27953336	2268	FGR	5.43511
cg08087047	chr17	72461209	11314	CD300A	5.43246
cg02268192	chr14	92981666	79890	RIN3	5.43239
cg05874176	chr2	172019979	9874	TLK1	-5.4317
cg00124375	chr6	31698218	23564	DDAH2	5.4307
cg03766174	chr16	81547907	80790	CMIP	5.42337
cg18293662	chr3	27766054			-5.42187
cg19748495	chr1	150979359	55793	FAM63A	-5.4105
cg05371506	chr1	46649970	10103	TSPAN1	5.40893
cg04694437	chr5	88185051	4208	MEF2C	-5.40313
cg19455189	chr2	231742734	81618	ITM2C	5.4005
cg04519775	chr2	231849693			-5.39864
cg26348226	chr1	21617442	1889	ECE1	-5.39752
cg22335340	chr12	7055153	5777//113246	PTPN6//C12orf57	-5.39625
cg13512987	chr12	6898785	920	CD4	-5.39403
cg26151675	chr1	24240069	1269	CNR2	5.39287
cg00305629	chr9	117265998	25861	DFNB31	5.38469
cg14334587	chr17	76254353			-5.37877
cg01876978	chr2	11970145			-5.37763
cg17331199	chr12	56414882	64375	IKZF4	-5.37441
cg17146738	chr7	98739698	57154	SMURF1	-5.36877
cg24687805	chr15	55513621	5873	RAB27A	5.36549
cg08817867	chr17	19656554			5.36136
cg26192309	chr1	211765568			-5.35312
cg13832290	chr9	35649906	27240	SIT1	-5.35166
cg00305585	chr16	1610898	9742	IFT140	-5.34825
cg26654286	chr17	38465510	5914	RARA	5.34796
cg19300307	chr13	99136580	8428	STK24	-5.34716
cg00719568	chr1	113239645	4343	MOV10	5.34577
cg25461300	chr18	3015372			-5.34237
cg09104284	chr16	90050102	172	AFG3L1P	-5.33293
cg24392889	chr17	77775305			5.32822
cg26118943	chr5	53816563	112574	SNX18	5.32705
cg24830241	chr7	101257675	93408	MYL10	-5.32465
cg12811871	chr4	2322078	57732	ZFYVE28	5.31994
cg17690322	chr11	67206434	57175//5790	CORO1B//PTPRCAP	-5.31914
cg05803296	chr7	105319615	222255	ATXN7L1	-5.3167
cg01127300	chr22	38614796			-5.30926
cg07222863	chr8	104153592	157556//79870	C8orf56//BAALC	-5.30124
cg13437525	chr12	51318487	25840	METTL7A	5.29309
cg03989617	chr16	57662541	9289	GPR56	-5.28966
cg06832898	chr16	89033785	863	CBFA2T3	-5.27249
cg17818435	chr12	53497138	8435	SOAT2	5.26985
cg09662852	chr16	11707685			5.2659
cg27496339	chr7	43803803	644	BLVRA	-5.26202
cg22032366	chr6	79911416	9324	HMGN3	-5.26152
cg18285377	chr1	11025263	148345	C1orf127	5.25857
cg06709297	chr2	10302454	348738	C2orf48	-5.25724
cg02266731	chr12	69357333	1368	CPM	-5.25429
cg05653887	chr22	46767176	9620	CELSR1	5.25167
cg01701634	chr19	51876119	4818	NKG7	5.2478
cg01994290	chr14	65170049	26030	PLEKHG3	-5.24527
cg05747695	chr11	3156892	114879	OSBPL5	5.24479
cg24445316	chr1	23889092			5.24472
cg23572944	chr11	60720130	51296	SLC15A3	5.24411
cg04798684	chr17	74309056	5635	PRPSAP1	-5.24394
cg00344801	chr22	46685728	55020	TTC38	5.24054
cg04528720	chr16	83962037			5.23975
cg06707369	chr19	36400425	7305	TYROBP	5.23967
cg04628369	chr20	56247426	56937	PMEPA1	5.22484
cg18926409	chr15	65174571			5.21648
cg20752695	chr11	2240999			-5.19846
cg14847502	chr10	30724194	1326	MAP3K8	5.19555
cg03004599	chr9	114937770	64420	SUSD1	5.19331
cg24032269	chr5	149756966	6949	TCOF1	5.18789
cg25486618	chr11	78136642			-5.18732
cg13265740	chr6	139349120	58527	ABRACL	-5.18256
cg24930218	chr17	38418866	147179	WIPF2	-5.18102
cg00860090	chr1	226832000	3707	ITPKB	-5.17814
cg27512727	chr10	134235208			5.17431
cg11205006	chr22	26875499	89781	HPS4	-5.16882
cg22001211	chr2	61766532	7514	XPO1	-5.16818
cg20369204	chr8	92053404	55529	TMEM55A	-5.16608
cg07392740	chr17	73061848	23510	KCTD2	-5.16328
cg16985288	chr1	227015456			-5.16227
cg01717524	chr1	120204880			-5.1614
cg11394785	chr5	179221090	4056	LTC4S	5.16125
cg14523574	chr1	36948570	1441	CSF3R	5.15987
cg21091766	chr5	176898673	1627	DBN1	5.15825
cg07978738	chr10	116298339	3983	ABLIM1	-5.15512
cg08486903	chr7	98739496	57154	SMURF1	-5.15123
cg21223094	chr12	11975515	2120	ETV6	-5.15093
cg12030710	chr7	2444010	55501	CHST12	5.14885
cg06853894	chr1	12204096	943	TNFRSF8	-5.14753
cg02068690	chr2	25600451	1838	DTNB	5.14625
cg15588215	chr3	27766045			-5.14369
cg24543759	chr5	134784137	140947	C5orf20	-5.1378
cg23149454	chr11	72380070	5138	PDE2A	-5.13513
cg23857896	chr12	58290957			-5.13095
cg09631939	chr20	60582478	6874	TAF4	5.12625
cg16152753	chr10	23732088			-5.12578
cg25558027	chr17	9930194	8522	GAS7	-5.12004
cg26050975	chr5	179231109	11282	MGAT4B	-5.1192
cg06935361	chr13	32964454	675	BRCA2	5.11765
cg06591185	chr2	241395313	406941//100130449//2817	MIR149//PP14571//GPC1	5.1038
cg21068293	chr15	74496576	64220	STRA6	-5.10243
cg02310296	chr20	44637358	4318	MMP9	5.10149
cg07372034	chr22	48486164			-5.10138
cg16651877	chr1	45276338	149478	BTBD19	-5.09758
cg13733008	chr4	78088735	901	CCNG2	5.093
cg11850861	chr1	42273306	59269	HIVEP3	5.09048
cg13424923	chr2	65258738			-5.08557
cg01710351	chr1	160617092	6504	SLAMF1	-5.08349
cg21723559	chr20	44048174	51604	PIGT	-5.08276
cg19827923	chr2	231790777	9290	GPR55	-5.07638
cg06207201	chr16	50701535	124460	SNX20	-5.07195
cg04462662	chr16	85019773	55625	ZDHHC7	-5.06638
cg20430841	chr20	48998701			-5.06367
cg00624799	chr15	90605618	374655	ZNF710	-5.06118
cg25011252	chr8	61777859	55636	CHD7	-5.05887
cg03254067	chr4	10591571	116449	CLNK	5.05829
cg17747551	chr5	174944792	94081	SFXN1	-5.05326
cg11254522	chr1	27950343	2268	FGR	5.05155
cg05217983	chr6	45406867	860	RUNX2	-5.05134
cg12419766	chr7	157620445	5799	PTPRN2	-5.04685
cg20574436	chr14	99701416	64919	BCL11B	-5.04587
cg15022400	chr15	45028161	140691	TRIM69	-5.03635
cg27043010	chr14	99712380	64919	BCL11B	-5.03234
cg25358853	chr3	46448631	9034	CCRL2	5.02685
cg07881210	chr17	398090			5.02373
cg23704023	chr12	122461358	605	BCL7A	5.02114
cg19613194	chr13	35516223	26960	NBEA	-5.018
cg14719959	chr8	61777711	55636	CHD7	-5.01178
cg23575688	chr11	119486443			-5.00969
cg13691192	chr17	2624945			-5.009
cg18527241	chr7	105319558	222255	ATXN7L1	-5.00288
cg16597079	chr6	42385637	55809	TRERF1	4.99984
cg19851291	chr19	36400437	7305	TYROBP	4.99979
cg00549798	chr22	40814431	57591	MKL1	4.99473
cg14301562	chr10	76936085	142891	SAMD8	4.99403
cg00917251	chr1	24829987	11123	RCAN3	-4.99003
cg19094555	chr15	56536718	64864	RFX7	-4.98297
cg24679890	chr19	17246356	4650	MYO9B	4.97874
cg01257799	chr11	118753476	643	CXCR5	-4.97861
cg02471183	chr8	67456683			-4.97675
cg11465943	chr11	60833378			-4.97652
cg07313701	chr1	42447165			4.97014
cg25013095	chr2	231809672			-4.96648
cg27087377	chr22	26875563	89781	HPS4	-4.96394
cg13094252	chr8	104153753	157556//79870	C8orf56//BAALC	-4.95409
cg01336162	chr1	92350133	7049	TGFBR3	4.9536
cg01492538	chr7	2774543	2768	GNA12	4.95205
cg09490277	chr6	35419591	2178	FANCE	4.9506
cg24620635	chr2	85921963	10578	GNLY	4.93831
cg13301454	chr5	146000293	5521	PPP2R2B	-4.93812
cg11481582	chr10	74080805			-4.93671
cg18055007	chr6	31698226	23564	DDAH2	4.93387
cg01739167	chr17	4806344	1145	CHRNE	4.93272
cg26579601	chr10	30724020	1326	MAP3K8	4.93006
cg07571519	chr10	73472315	414152//64072	C10orf105//CDH23	4.92201
cg23816247	chr8	104153827	79870//157556	BAALC//C8orf56	-4.92073
cg16080125	chr7	2774654	2768	GNA12	4.91869
cg03054026	chr2	242808907			4.91615
cg04214430	chr13	50702707			-4.91301
cg26557617	chr17	53654271			-4.90996
cg00046744	chr12	12418545	4040	LRP6	4.90901
cg18390959	chr19	51872257	125875	CLDND2	4.90425
cg13335054	chr3	194030977	100131551	LINC00887	4.90241
cg20666386	chr11	46367100	8525	DGKZ	-4.89635
cg11525252	chr1	158041312	55243	KIRREL	-4.89547
cg02878284	chr6	32825701	5698	PSMB9	-4.8947
cg25801292	chr19	10614272	9817	KEAP1	4.89379
cg08884752	chr1	2162001	6497	SKI	-4.89052
cg07636142	chr7	69292759	26053	AUTS2	-4.88919
cg21139312	chr17	55663225	124540	MSI2	4.88845
cg24635112	chr13	114908901			4.887
cg10631716	chr8	135469436			-4.88498
cg09114153	chr11	2322329	29125//10077	C11orf21//TSPAN32	4.88445
cg00810292	chr13	75900518	9882	TBC1D4	-4.88401
cg05766896	chr1	157789933	115350	FCRL1	-4.87466
cg13707005	chr10	11246628	10659	CELF2	4.87419
cg21108085	chr11	44591098	3732	CD82	-4.87311
cg00832567	chr19	1281113			-4.87304
cg08065963	chr16	8985593			-4.87239
cg13619044	chr7	30202350	222166	C7orf41	4.86423
cg07905673	chr3	42695580	92999	ZBTB47	-4.86315
cg11334730	chr6	6750455			-4.86243
cg08841511	chr10	86184581	54462	CCSER2	4.8582
cg18515031	chr10	73988469	119504	ANAPC16	-4.85788
cg11183935	chr17	80733167	6904	TBCD	4.85719
cg06649639	chr1	154983995	51043	ZBTB7B	-4.85672
cg24833674	chr1	166914191	387597	ILDR2	4.85644
cg16731157	chr1	24830054	11123	RCAN3	-4.85473
cg07208891	chr16	87796307	54758	KLHDC4	4.85125
cg03275648	chr9	96940848	406886	MIRLET7D	-4.85084
cg24921089	chr11	10472840	272	AMPD3	-4.84655
cg03731458	chr10	11246763	10659	CELF2	4.84374
cg26542660	chr4	56813860	9662	CEP135	-4.84245
cg21241675	chr9	93925541			4.84189
cg07245678	chr2	85641254			4.83932
cg08777813	chr13	114916698			-4.83832
cg14094409	chr12	122712093	56616	DIABLO	4.8378
cg02049979	chr8	8718066	9258	MFHAS1	-4.83725
cg19815340	chr3	27770391			-4.82971
cg04898130	chr11	44810532	90139	TSPAN18	4.8297
cg14435720	chr9	139565087	51162//406913	EGFL7//MIR126	-4.82932
cg15299835	chr11	66034835	64837//81876	KLC2//RAB1B	-4.82878
cg16437908	chr2	85640810			4.82726
cg09012001	chr1	19250279	126917	IFFO2	4.82667
cg01055824	chr14	91818668	440193	CCDC88C	-4.82618
cg06436854	chr16	89043527	863	CBFA2T3	-4.82554
cg04929759	chr12	133016214			4.82486
cg09035699	chr5	131310461	23305	ACSL6	-4.8164
cg14266156	chr17	54829018			-4.81323
cg25408950	chr1	198290080	140609	NEK7	4.81049
cg23355992	chr20	48998616			-4.80779
cg04046669	chr22	30476206	150280	HORMAD2	4.8072
cg16618493	chr1	154978980	51043	ZBTB7B	-4.80685
cg11982546	chr8	56832362	4067	LYN	-4.8053
cg19235307	chr3	129160154	55764//8930	IFT122//MBD4	-4.80287
cg06431514	chr10	11299076	10659	CELF2	-4.79941
cg08471335	chr22	46685653	55020	TTC38	4.79486
cg05983405	chr10	72360348	5551	PRF1	4.79483
cg04492228	chr10	8101513	2625	GATA3	-4.79418
cg03000848	chr16	396164	8312	AXIN1	4.78955
cg07309864	chr17	73238441	23163	GGA3	-4.78916
cg05429448	chr3	101659630	152225	LOC152225	-4.78875
cg06217245	chr20	33103252	83658	DYNLRB1	-4.78866
cg27190138	chr10	98479757	118788	PIK3AP1	4.78834
cg19503640	chr5	1503763	79888	LPCAT1	4.78694
cg10202727	chr8	128810708	5820	PVT1	-4.78374
cg03910874	chr6	209712			-4.7831
cg20335735	chr6	150068006	348995	NUP43	-4.78285
cg23346237	chr22	46685655	55020	TTC38	4.78197
cg03058163	chr1	1153338	51150	SDF4	-4.78155
cg24642236	chr1	156460304	4209	MEF2D	4.78149
cg05327844	chr11	330872			4.78066
cg25887844	chr2	68961495	9938	ARHGAP25	-4.7736
cg04942107	chr10	3918567			-4.77135
cg25139649	chr1	2165579	6497	SKI	-4.77131
cg12153755	chr5	141062571	64411	ARAP3	4.76679
cg12712184	chr7	155790801			-4.7662
cg05295023	chr11	67079729	54961	SSH3	-4.76522
cg11884933	chr7	2774414	2768	GNA12	4.75678
cg24051242	chr11	68096138	4041	LRP5	4.75606
cg17001464	chr7	130679521	378805	FLJ43663	-4.75431
cg00984060	chr22	40081520	8911	CACNA1I	4.75223
cg25416125	chr12	56329615	1606	DGKA	-4.75102
cg09736286	chr12	122712925	56616	DIABLO	4.74992
cg13707794	chr21	35889668	1827	RCAN1	-4.74976
cg06363968	chr16	84629008	23406	COTL1	-4.74964
cg23433370	chr12	27396894	23012	STK38L	4.74618
cg00283187	chr5	95514729			-4.74455
cg02484476	chr1	3301446	63976	PRDM16	4.73958
cg20728514	chr22	44568423	64098	PARVG	-4.73722
cg17405840	chr12	24717001			-4.73378
cg22858308	chr6	143095613	3097	HIVEP2	-4.73056
cg18310515	chr2	85921529	10578	GNLY	4.73055
cg15559674	chr6	149803426	340152	ZC3H12D	-4.72982
cg16274890	chr3	127299325	131601	TPRA1	4.72959
cg07948875	chr1	169187004	29922	NME7	4.72895
cg25885803	chr11	47290281	8567//10062	MADD//NR1H3	-4.72686
cg22801913	chr11	47176841	79096	C11orf49	4.72547
cg03268893	chr13	27557503			-4.72447
cg00089453	chr5	150003037	11346	SYNPO	-4.72122
cg05820066	chr16	75145843	197257	LDHD	-4.72074
cg06759845	chr1	156460474	4209	MEF2D	4.71846
cg04859826	chr1	59479179			-4.71817
cg06483559	chr11	123624914	390260	OR6X1	-4.71461
cg02556649	chr11	1945564	7140	TNNT3	-4.71172
cg08153883	chr2	201170809	26010	SPATS2L	4.71153
cg19743522	chr12	113495566	1840	DTX1	-4.70444
cg05877528	chr22	26875552	89781	HPS4	-4.69637
cg24457649	chr10	73472344	414152//64072	C10orf105//CDH23	4.69415
cg27262850	chr18	74826769	4155	MBP	4.69375
cg12836863	chr13	32889023	675	BRCA2	4.69234
cg08332908	chr17	38465326	5914	RARA	4.68895
cg05304729	chr1	158800024	4332	MNDA	-4.68259
cg19598567	chr5	141931207			-4.68226
cg11314827	chr5	133447976			-4.68124
cg19626138	chr8	37731969	80223	RAB11FIP1	4.68093
cg27324117	chr4	154714287			4.67788
cg20357538	chr15	101777761	22856	CHSY1	4.67525
cg23013137	chr14	24676542	283629	TSSK4	4.67461
cg03167633	chr2	145338509			4.67388
cg12353788	chr17	7792061	1107	CHD3	-4.67059
cg05255351	chr5	1503979	79888	LPCAT1	4.66932
cg25983531	chr7	36765142	313	AOAH	4.66832
cg22611980	chr3	177063402			-4.6655
cg09276842	chr1	1155026	51150	SDF4	-4.6622
cg20651453	chr1	27693398	9064	MAP3K6	-4.66069
cg22930549	chr14	68779833	5890	RAD51B	-4.66011
cg25537119	chr5	16785135	4651	MYO10	-4.65671
cg23746574	chr4	2839781	6452	SH3BP2	4.65562
cg00619505	chr13	114172890	55002	TMCO3	4.65513
cg12800105	chr12	121972412	84678	KDM2B	-4.65327
cg15358372	chr10	71108752	3098	HK1	-4.65307
cg18780288	chr10	111659903	7511	XPNPEP1	-4.65205
cg22707438	chr11	46364127	8525	DGKZ	-4.64914
cg27530093	chr19	41815095	90324	CCDC97	-4.64894
cg26153688	chr1	90457055			-4.64886
cg00500936	chr12	121735583	10645	CAMKK2	-4.64883
cg24340572	chr15	69887053			4.64663
cg00103299	chr15	93362247			-4.64453
cg25939861	chr2	87020937	925	CD8A	4.64269
cg10837404	chr5	112356289	167227	DCP2	-4.64152
cg13557534	chr9	138777875	157922	CAMSAP1	-4.63936
cg15209808	chr22	30476254	150280	HORMAD2	4.63791
cg25256723	chr1	169555944	2153	F5	-4.63737
cg04467549	chr17	79921715			4.63642
cg08165487	chr1	59211967			-4.6346
cg18276135	chr11	194498	147199	SCGB1C1	-4.63425
cg23606023	chr16	89042948	863	CBFA2T3	-4.63303
cg01601926	chr16	8986308	7874	USP7	-4.63024
cg12255554	chr20	55982978	55544	RBM38	4.62743
cg18449739	chr12	113495701	1840	DTX1	-4.6237
cg06449334	chr20	17593441			4.62066
cg21650861	chr3	127299468	131601	TPRA1	4.61847
cg04408104	chr2	160106670	151525	WDSUB1	4.61783
cg10916429	chr15	64799784	23060	ZNF609	-4.617
cg16614527	chr12	50400225	29127	RACGAP1	-4.61276
cg00791854	chr1	154392070	3570	IL6R	-4.61055
cg24256211	chr14	55035215	23034	SAMD4A	4.60834
cg16677144	chr1	1790217	2782	GNB1	-4.6083
cg10908953	chr11	121322456	6653	SORL1	-4.60706
cg23522611	chr2	28617612	2355	FOSL2	4.60547
cg20073893	chr14	22945457			4.60521
cg15013801	chr10	73976790	51008//119504	ASCC1//ANAPC16	-4.60479
cg14126392	chr9	138985942	138151	NACC2	4.6045
cg11592786	chr15	89533581			-4.60374
cg15258980	chr2	68961597	9938	ARHGAP25	-4.60226
cg18669588	chr3	52274051	11344	TWF2	-4.59468
cg20324777	chr2	20996747	60526	C2orf43	-4.59116
cg10439431	chr17	34345172	6368	CCL23	-4.59105
cg07083806	chr2	16083276	4613//10408	MYCN//MYCNOS	4.5865
cg10151367	chr11	2847642	3784	KCNQ1	4.58399
cg10185478	chr16	15767006	54820	NDE1	-4.57996
cg19580937	chr15	70740429			4.57834
cg15896892	chr1	244213886	10472	ZBTB18	-4.57638
cg11668844	chr13	113655622	23263	MCF2L	4.56617
cg11645762	chr6	31867819	221527	ZBTB12	4.56467
cg00165394	chr15	42187649	51332	SPTBN5	4.56065
cg07167688	chr1	36989783			-4.55852
cg25846723	chr15	26108948	57194	ATP10A	-4.55589
cg04478428	chr20	61584072	63910	SLC17A9	4.55522
cg10397932	chr1	2166155	6497	SKI	-4.55335
cg09753013	chr13	34185311			-4.54826
cg08355301	chr17	62009651	974	CD79B	-4.54614
cg00038446	chr1	172635668	356	FASLG	4.54469
cg13277254	chr5	171333801	23291	FBXW11	-4.54391
cg02567958	chr22	37962818	11135	CDC42EP1	4.5439
cg12044210	chr15	29213858	321	APBA2	4.54225
cg14902389	chr2	99342685	11320	MGAT4A	-4.54148
cg25345603	chr1	6450174	11332	ACOT7	-4.5371
cg09948958	chr14	94443055			-4.52996
cg20140333	chr1	90223037			-4.52948
cg09469355	chr1	2161886	6497	SKI	-4.52872
cg07324245	chr17	75445905	10801	SEPT9	-4.52849
cg27421679	chr3	48788345	5576	PRKAR2A	-4.52539
cg26548883	chr17	34329899	348249//6359	CCL15-CCL14//CCL15	-4.52524
cg00161124	chr1	234366259	148641	SLC35F3	4.52509
cg12098228	chr7	2106321	8379	MAD1L1	-4.52489
cg24672624	chr1	24239771	1269	CNR2	4.52469
cg17220933	chr1	206729613	83593	RASSF5	-4.52187
cg05274316	chr15	70250464			4.52114
cg13998945	chr7	45035665			-4.51854
cg14679780	chr19	4059525	51341	ZBTB7A	4.51495
cg09222732	chr6	466893			-4.51381
cg14777342	chr12	57480090			-4.51366
cg25124943	chr10	4117248			-4.5115
cg02508743	chr8	56903623	4067	LYN	4.51058
cg27198931	chr19	4089526			4.50977
cg20739013	chr3	27761677	8320	EOMES	4.50559
cg03079366	chr17	33787402			4.50497
cg07057235	chr16	89033895	863	CBFA2T3	-4.50334
cg04995846	chr1	154943300	6464	SHC1	-4.50038
cg09390241	chr4	8174148			-4.49419
cg10527635	chr3	43389351	54861	SNRK	4.49269
cg08115833	chr20	9048763			-4.48843
cg18195862	chr7	1451285			-4.48827
cg01152073	chr5	179246575	8878	SQSTM1	4.48776
cg22522509	chr21	16436121	8204	NRIP1	-4.48586
cg00857921	chr1	92257380	7049	TGFBR3	4.48556
cg02549492	chr5	95066568	22836	RHOBTB3	4.48527
cg16013543	chr1	154300241	57198	ATP8B2	-4.48429
cg18247172	chr15	91370233			4.48411
cg17111087	chr1	167407514	919	CD247	4.47961
cg06401414	chr8	141599436	27161	AGO2	-4.47865
cg26482164	chr20	58630240	284756	C20orf197	4.47714
cg19928955	chr13	34184932			-4.47374
cg20435896	chr4	40632723	54502	RBM47	4.4732
cg20445774	chr6	33400021	8831	SYNGAP1	4.4729
cg08540100	chr1	23888986			4.47116
cg10318678	chr17	74308979	5635	PRPSAP1	-4.47103
cg17632937	chr22	30476326	150280	HORMAD2	4.46954
cg16235995	chr14	32797149	9472	AKAP6	4.46857
cg17088014	chr8	134066590	6503//7038	SLA//TG	-4.46521
cg07992484	chr2	106724161	80146	UXS1	-4.46081
cg05241277	chr4	154711519	6423	SFRP2	4.46061
cg16404170	chr10	126330876	9679	FAM53B	4.45994
cg00936728	chr1	159772194	343413	FCRL6	4.45982
cg07489413	chr11	2321937	29125//10077	C11orf21//TSPAN32	4.45885
cg01774131	chr8	8578086			-4.45769
cg05805297	chr1	20617329	127731	VWA5B1	4.45412
cg25719851	chr12	7055452	5777	PTPN6	-4.45341
cg11582579	chr1	206972130	29949	IL19	-4.45104
cg08091666	chr17	79961769	79058	ASPSCR1	-4.4495
cg04439241	chr11	45101593			4.44465
cg22792503	chr17	72729129	326624	RAB37	4.44209
cg19949550	chr14	94423704	51676	ASB2	-4.44127
cg06096184	chr3	66549732	26018	LRIG1	-4.43966
cg00001854	chr16	47008491	10294	DNAJA2	-4.43962
cg14288403	chr1	28503368	5724	PTAFR	4.43711
cg10075819	chr2	109229337	3987	LIMS1	-4.43362
cg19056664	chr5	1335965	81037	CLPTM1L	4.43333
cg04642300	chr6	109288592	84071	ARMC2	4.43153
cg14856698	chr1	2135945	199990	C1orf86	4.42986
cg13501527	chr9	123640474	26147	PHF19	-4.42581
cg23198793	chr15	42694406	825	CAPN3	4.42554
cg26621780	chr12	113547430	8437	RASAL1	4.42531
cg06943912	chr19	10715612	57153	SLC44A2	-4.4242
cg01418188	chr11	3145609	114879	OSBPL5	-4.41916
cg15726025	chr1	32681995	56063	TMEM234	-4.4182
cg07195224	chr1	159047034	9447	AIM2	-4.41499
cg17315426	chr14	23527629	64403	CDH24	-4.4143
cg19730887	chr3	15085146	7182	NR2C2	-4.41424
cg27270962	chr8	134498381	6482	ST3GAL1	4.41423
cg21949830	chr17	1510041	124935	SLC43A2	-4.4113
cg14427668	chr7	105319437	222255	ATXN7L1	-4.41036
cg11712386	chr21	46349088	3689	ITGB2	-4.40841
cg15360771	chr12	109983073			4.40814
cg27050612	chr17	46133198	4779	NFE2L1	-4.40671
cg10879992	chr4	7657481	57537	SORCS2	-4.40565
cg21805118	chr12	122712153	56616	DIABLO	4.40455
cg02343275	chr1	212589072	55248	TMEM206	4.40387
cg05171584	chr6	152128535	2099	ESR1	4.40367
cg07081759	chr10	126330905	9679	FAM53B	4.40333
cg08645907	chr7	105319679	222255	ATXN7L1	-4.40331
cg14178364	chr9	37529128	26267	FBXO10	-4.40144
cg21311067	chr19	4916983	29128	UHRF1	4.39731
cg09800500	chr12	24992256	586	BCAT1	-4.39688
cg12150039	chr19	35490532	57655	GRAMD1A	-4.39471
cg13608166	chr18	77157986	4772	NFATC1	-4.39461
cg02863179	chr10	63779053	84159	ARID5B	-4.3937
cg15817482	chr14	94423801	51676	ASB2	-4.39309
cg01210663	chr9	97400833	2203	FBP1	4.39307
cg24020152	chr4	154419554	23240	KIAA0922	-4.39147
cg19455642	chr18	13501701	753	LDLRAD4	-4.38987
cg22348356	chr13	114891224	22821	RASA3	4.38486
cg14314458	chr4	963830	1609	DGKQ	4.38426
cg22210627	chr3	158390671	56925//85476	LXN//GFM1	-4.38356
cg07576135	chr15	42694403	825	CAPN3	4.38097
cg24955196	chr1	154982621	51043	ZBTB7B	-4.38021
cg23165623	chr6	152128411	2099	ESR1	4.37618
cg02923972	chr1	45277354	149478	BTBD19	-4.37405
cg08954353	chr8	22925656	8795	TNFRSF10B	-4.37236
cg13845049	chr9	77701327	54981	NMRK1	-4.36778
cg04125962	chr16	27476250	2975	GTF3C1	4.36724
cg25087423	chr11	118754535	643	CXCR5	-4.36713
cg22500132	chr1	155162752	4582	MUC1	-4.36575
cg20786131	chr18	20714496	91768	CABLES1	-4.36305
cg07949141	chr12	123451874	23457	ABCB9	4.36218
cg05988358	chr10	74082489			-4.36126
cg02976539	chr17	72757302	9368	SLC9A3R1	4.36082
cg02598079	chr2	64834106			-4.36021
cg16223546	chr5	158768976			4.35978
cg14084689	chr4	7657708	57537	SORCS2	-4.35789
cg06422108	chr10	31610399	6935	ZEB1	-4.35424
cg09261902	chr19	2140048	8943	AP3D1	-4.35226
cg19576697	chr5	176837920	2161	F12	4.35202
cg03848483	chr16	85969392			4.34972
cg00236832	chr17	38465489	5914	RARA	4.34972
cg16679650	chr1	24239820	1269	CNR2	4.34898
cg06713373	chr3	124837734	84561	SLC12A8	4.34794
cg06849477	chr22	45072724	55615	PRR5	4.3462
cg24531401	chr7	1513791	26173	INTS1	-4.34475
cg09308580	chr2	43405947			-4.34301
cg18895476	chr22	26962071	8459	TPST2	4.33889
cg19770281	chr3	132261993			-4.33542
cg15389749	chr13	50702675			-4.33528
cg25450266	chr19	35494294	57655	GRAMD1A	-4.3349
cg06739462	chr12	56329296	1606	DGKA	-4.33067
cg24681499	chr1	42706997	22887	FOXJ3	4.32992
cg19589396	chr8	103937374			-4.32988
cg24935042	chr2	7006627	129607	CMPK2	-4.32807
cg18168101	chr8	104153627	157556//79870	C8orf56//BAALC	-4.32748
cg18264562	chr1	26253412			-4.3259
cg16410115	chr1	24240000	1269	CNR2	4.32496
cg24673600	chr14	76005929	10538	BATF	-4.32263
cg01462537	chr10	2992189			-4.32135
cg19627549	chr13	40762469			-4.32109
cg17472428	chr17	1160169			4.31927
cg10540110	chr1	202775609	10765	KDM5B	-4.31863
cg06411578	chr12	54695036	4778	NFE2	-4.31847
cg21619637	chr7	979643	11033	ADAP1	4.31795
cg02573468	chr15	41224537	54567	DLL4	4.31758
cg03479572	chr4	152017137			-4.31711
cg09069593	chr16	57576285	221188	GPR114	4.31664
cg11435441	chr6	25027994			-4.31623
cg14027204	chr1	117529478	5738	PTGFRN	-4.31511
cg18609578	chr2	201170806	26010	SPATS2L	4.31419
cg26937868	chr1	26202601			4.31021
cg02990289	chr19	13947284			4.30406
cg25357825	chr3	11697138	9686	VGLL4	4.30288
cg01576275	chr22	43409880			-4.30191
cg10847094	chr4	15965384	83888	FGFBP2	4.29793
cg07440398	chr14	99712966	64919	BCL11B	-4.2972
cg03726817	chr12	62650767			-4.2964
cg10576245	chr1	233249267	80003	PCNXL2	4.29488
cg09424896	chr19	16284351	117286	CIB3	4.29441
cg00675600	chr5	1255458	7015	TERT	-4.29407
cg20817150	chr21	34776492	3460	IFNGR2	-4.29317
cg22581896	chr7	4779225	221937	FOXK1	-4.28426
cg16867657	chr6	11044877	54898	ELOVL2	4.28416
cg11658419	chr12	58290850			-4.28388
cg22135566	chr12	124416315	196385	DNAH10	-4.28254
cg07628073	chr19	3122304			-4.28223
cg06240690	chr2	158114069	11227	GALNT5	4.2822
cg06949933	chr2	61406491	130872	AHSA2	-4.28003
cg05495005	chr15	52394679			-4.2797
cg24366665	chr13	31371618			-4.27956
cg22660196	chr6	143932803	9749	PHACTR2	-4.27883
cg00980058	chr1	233248709	80003	PCNXL2	4.27827
cg15824323	chr5	141072814			-4.2777
cg24724428	chr6	11044888	54898	ELOVL2	4.27737
cg18531004	chr3	128564980			-4.2768
cg27527018	chr7	149570040	155066//401431	ATP6V0E2//ATP6V0E2-AS1	-4.27648
cg21240640	chr2	27799388	84226	C2orf16	4.2751
cg02304156	chr16	28913517	487	ATP2A1	4.27124
cg13119578	chr11	65196696			-4.27011
cg11349093	chr19	2112885	8943	AP3D1	4.27002
cg07637516	chr10	111974273	4601	MXI1	-4.26935
cg18382353	chr10	45495981	220979//7570	C10orf25//ZNF22	4.26839
cg06068897	chr21	45577667			-4.26618
cg03148858	chr19	3047978	7089	TLE2	-4.26454
cg07618453	chr11	2502181	3784	KCNQ1	4.25964
cg12630560	chr6	29941917	10255	HCG9	4.25952
cg17566541	chr11	1912287	4046	LSP1	4.25685
cg01554474	chr1	155107599	55974	SLC50A1	-4.25439
cg02779016	chr15	43809689	4130	MAP1A	4.25364
cg14140874	chr11	75277124	871	SERPINH1	4.25333
cg13924996	chr11	67053829	156	ADRBK1	4.25213
cg04063045	chr2	71124531			-4.25174
cg13506158	chr3	191048377	257313//152137	UTS2B//CCDC50	-4.24795
cg00957665	chr10	104406345	81603	TRIM8	-4.24568
cg21859019	chr1	24882153	400746	NCMAP	4.24565
cg14384416	chr2	193393			4.24442
cg10166277	chr7	104752828	55904	KMT2E	-4.24416
cg15553397	chr1	76695186	256435	ST6GALNAC3	4.24414
cg19507256	chr7	149552478	643641	ZNF862	-4.2436
cg13543473	chr9	134590445	2889	RAPGEF1	4.24316
cg06620723	chr1	12404945	55187	VPS13D	-4.24283
cg05483875	chr7	2439960			4.24258
cg09586191	chr1	1149661	7293	TNFRSF4	-4.24124
cg10867751	chr1	25870981	26119	LDLRAP1	-4.24102
cg21147147	chr1	150980384	55793//58497	FAM63A//PRUNE	-4.23733
cg01806956	chr1	9460830			4.23367
cg21917349	chr15	29213860	321	APBA2	4.23359
cg08634133	chr7	149570071	155066//401431	ATP6V0E2//ATP6V0E2-AS1	-4.23057
cg17855595	chr1	249148077	55657	ZNF692	4.23041
cg17489908	chr10	8101566	2625	GATA3	-4.22933
cg24531022	chr5	102201825	5066	PAM	4.22881
cg04887278	chr6	83903927	5238//112611	PGM3//RWDD2A	-4.22863
cg02988775	chr1	6524642	8718	TNFRSF25	-4.22608
cg14565781	chr1	45274513	149478	BTBD19	-4.22488
cg08553327	chr6	31543647	7124	TNF	-4.22423
cg15913671	chr17	79304420	284186	TMEM105	-4.22387
cg02061820	chr3	152046751	4154	MBNL1	-4.22236
cg09080522	chr22	44568387	64098	PARVG	-4.22192
cg08388111	chr10	74032820	54541	DDIT4	4.21995
cg14453187	chr2	129492760			-4.21931
cg07598385	chr16	88566483	161882	ZFPM1	4.21911
cg13695076	chr14	61225294	4331	MNAT1	4.21902
cg12141659	chr11	2847462	3784	KCNQ1	4.21565
cg17643864	chr8	56852148	4067	LYN	-4.21557
cg05637113	chr5	121307216	153443	SRFBP1	4.21327
cg23932378	chr20	49131298	5770	PTPN1	-4.21162
cg06887580	chr6	31550699	4050	LTB	-4.21147
cg18960216	chr17	27401793	9220//399687	TIAF1//MYO18A	4.20777
cg21140898	chr1	51442318			-4.20636
cg00073543	chr1	38941882			4.20618
cg01294028	chr19	10529124			-4.20597
cg11693364	chr19	11998457	7620	ZNF69	4.20526
cg16177481	chr11	61740158			-4.20261
cg12790874	chr13	100310405	171425	CLYBL	-4.20172
cg01455766	chr16	3211341			-4.20081
cg05604112	chr2	38893237	130589	GALM	-4.19927
cg26304744	chr15	60993714	6095	RORA	-4.19922
cg17719126	chr6	33383819	5252	PHF1	-4.19904
cg22402850	chr6	31091345	170679	PSORS1C1	-4.19789
cg27518898	chr21	34638397	3588	IL10RB	-4.19753
cg00192773	chr16	30131641	5595	MAPK3	4.19717
cg03750587	chr1	24239979	1269	CNR2	4.19469
cg14049990	chr5	1514140	79888	LPCAT1	4.19156
cg21158737	chr9	140343617	26012	NSMF	-4.19153
cg18566672	chr19	39831825	55095	SAMD4B	-4.19099
cg11162888	chr13	40762188			-4.19037
cg10096215	chr16	68034002	64174	DPEP2	-4.18974
cg11370748	chr6	153296563	26271	FBXO5	-4.18969
cg17479280	chr1	156466088	4209	MEF2D	4.18798
cg17160525	chr6	163756931			-4.18578
cg16387467	chr18	72166016	55748	CNDP2	-4.18568
cg24403644	chr20	42574624	84969	TOX2	4.18439
cg25553916	chr5	177558755	64777	RMND5B	-4.18408
cg04472685	chr6	31545473	7124	TNF	-4.18161
cg00842595	chr17	263193	400566	C17orf97	-4.17774
cg23327334	chr5	176855304	2870	GRK6	-4.17689
cg03041920	chr13	100310311	171425	CLYBL	-4.17416
cg14538319	chr15	93464153	1106	CHD2	-4.17353
cg01607849	chr12	6976129	7167	TPI1	-4.17121
cg06050341	chr8	124552839	114907	FBXO32	4.17103
cg24585377	chr1	26857774	6195	RPS6KA1	-4.17007
cg17518710	chr11	113954170	7704	ZBTB16	4.16731
cg08503994	chr16	4585287	29965	CDIP1	4.16709
cg14179401	chr17	46550107			4.16627
cg18376497	chr4	143488622	8821	INPP4B	-4.16584
cg10767146	chr15	101547283	79705	LRRK1	-4.16241
cg07329251	chr11	10476662	272	AMPD3	-4.16052
cg18567954	chr12	113496168	1840	DTX1	-4.15887
cg20272935	chr11	67765720	81622	UNC93B1	4.15815
cg23967461	chr2	158731736	90	ACVR1	-4.15785
cg00092400	chr12	51788285			4.15755
cg04875514	chr12	53497147	8435	SOAT2	4.15724
cg10540626	chr2	71124470			-4.15605
cg17733594	chr1	232603394	57568	SIPA1L2	4.15473
cg09106999	chr12	56360065	1017//6490	CDK2//PMEL	-4.15104
cg23307326	chr8	128904875	5820	PVT1	4.15039
cg26003388	chr17	76129533	147138//11322	TMC8//TMC6	-4.15035
cg27027151	chr16	27461638	50615	IL21R	4.15022
cg01439112	chr3	37904034	10217	CTDSPL	-4.14882
cg01447281	chr1	8482689	473	RERE	-4.14474
cg08397758	chr10	100174853	84795	PYROXD2	4.14348
cg16054275	chr1	169556022	2153	F5	-4.14314
cg01616225	chr16	57662347	9289	GPR56	-4.14278
cg03738384	chr16	84628969	23406	COTL1	-4.14189
cg03388786	chr8	56852253	4067	LYN	-4.14176
cg15636859	chr20	55982844	55544	RBM38	4.14097
cg26022064	chr7	98739782	57154	SMURF1	-4.14054
cg15519474	chr17	64300902	5578	PRKCA	-4.1399
cg04970064	chr17	266066			-4.13784
cg09686308	chr19	16284242	117286	CIB3	4.13716
cg20313969	chr2	112939562	129804	FBLN7	-4.13601
cg00661523	chr3	151985426	4154//401093	MBNL1//MBNL1-AS1	-4.13442
cg18660898	chr1	151030968	56882//10962	CDC42SE1//MLLT11	-4.1306
cg14816917	chr20	39998953			-4.12976
cg03048488	chr1	15733844			4.12956
cg11230435	chr10	30724374	1326	MAP3K8	4.12761
cg12911589	chr2	242740765	64090	GAL3ST2	4.12742
cg19564512	chr19	51874939	4818	NKG7	4.12739
cg05168229	chr13	45390049			-4.12629
cg15605172	chr2	111639212	55289	ACOXL	-4.12495
cg15956469	chr12	10465272	3824	KLRD1	4.12102
cg14413700	chr6	119470389	79632	FAM184A	-4.12068
cg06240652	chr2	201312367	26010	SPATS2L	-4.11937
cg07184627	chr18	74796580	4155	MBP	4.11861
cg22224704	chr11	67352041	2950	GSTP1	4.11686
cg25017584	chr8	144824658			4.11545
cg04098194	chr1	1241087	116983	ACAP3	4.11398
cg18617091	chr22	37495019	164656	TMPRSS6	4.11311
cg02694489	chr17	7348399	1140	CHRNB1	-4.11304
cg27509105	chr2	39740720			-4.10908
cg24800754	chr19	6234327	4298	MLLT1	4.10884
cg17185267	chr4	38140213	23216	TBC1D1	-4.10704
cg09471611	chr1	159753902			4.10544
cg19505546	chr5	139017263			4.10509
cg02930866	chr3	15482580	85403	EAF1	4.10478
cg16936060	chr4	57523055	84525	HOPX	4.10417
cg24481594	chr1	2190850	6497	SKI	-4.10176
cg01986263	chr20	58659848			-4.10064
cg07892167	chr8	23144983	203069	R3HCC1	4.09956
cg11133963	chr17	47297512	51225	ABI3	4.09858
cg10663078	chr4	154711629	6423	SFRP2	4.09756
cg22961457	chr20	62370310	54923//56731	LIME1//SLC2A4RG	-4.09661
cg04218548	chr1	6941387	23261	CAMTA1	4.0952
cg21578195	chr20	62168727	5753	PTK6	-4.09405
cg16649560	chr16	27338391	3566	IL4R	-4.09209
cg05716556	chr17	47287410	51225//2793	ABI3//GNGT2	4.09078
cg18800235	chr1	94486895	24	ABCA4	4.09061
cg05603985	chr1	2161049	6497	SKI	-4.08825
cg26189021	chr1	110757770	3749	KCNC4	-4.08762
cg16935597	chr17	76129099	147138//11322	TMC8//TMC6	-4.08545
cg05081352	chr2	70373396			-4.08537
cg24488469	chr1	25426427			4.08388
cg07660236	chr6	28367883	9753	ZSCAN12	4.08359
cg00474657	chr16	28989308	83985	SPNS1	-4.08142
cg20661311	chr19	9929890	54850	FBXL12	4.08013
cg22789714	chr11	46261208			-4.07902
cg13240704	chr17	80167171	284001	CCDC57	4.0785
cg07729082	chr16	88686083	124245	ZC3H18	4.07824
cg12405265	chr1	24655961	57822	GRHL3	4.0779
cg16755833	chr17	80866063	6904	TBCD	4.07719
cg13900719	chr17	48382610			-4.07609
cg04010868	chr16	11876381	29066	ZC3H7A	-4.07469
cg20984065	chr3	51745321	2912	GRM2	-4.07454
cg01243823	chr16	50732212	64127	NOD2	-4.07415
cg19578183	chr2	128991530			-4.07304
cg12198140	chr3	16843387			-4.07241
cg17001153	chr1	206742216	83593	RASSF5	-4.07199
cg01525879	chr11	67207498	57175	CORO1B	-4.0692
cg01902066	chr16	50727242			-4.06911
cg23999318	chr7	139333352	28996	HIPK2	-4.06718
cg10827488	chr11	113953838	7704	ZBTB16	4.06671
cg22688535	chr1	3223973	63976	PRDM16	-4.0658
cg04172533	chr16	50743027	64127	NOD2	-4.06546
cg00547365	chr1	6605420	79707	NOL9	-4.06541
cg05927159	chr4	10118984	9948	WDR1	-4.06379
cg09343421	chr7	100483511	51593	SRRT	-4.06352
cg23635663	chr22	30639979	3976	LIF	-4.06221
cg21524538	chr20	1310846	27111	SDCBP2	-4.06211
cg02420617	chr12	52217558	401720	FIGNL2	-4.06109
cg27582527	chr1	15734285			4.06101
cg04973925	chr15	49218062	399694	SHC4	-4.06086
cg06066088	chr17	3600383	5026	P2RX5	4.05887
cg26263675	chr17	72743191	326624	RAB37	-4.05736
cg20822990	chr1	17338766	23400	ATP13A2	-4.05617
cg16426715	chr5	176868293	2870	GRK6	-4.05592
cg09761367	chr1	25360712			4.05561
cg12593793	chr1	156074135			-4.05523
cg01870907	chr17	77775687			4.05374
cg15224459	chr17	81042023	284207	METRNL	4.04995
cg02519286	chr12	6642354	2597	GAPDH	-4.0465
cg12644059	chr15	91361926			-4.04541
cg13070763	chr3	46448963	9034	CCRL2	4.04512
cg20038070	chr4	4482826	53407	STX18	-4.04424
cg02385474	chr1	233394797	80003	PCNXL2	-4.04342
cg18800739	chr6	144626962	7402	UTRN	4.04317
cg23929682	chr11	2321842	29125//10077	C11orf21//TSPAN32	4.04141
cg24999105	chr6	137106435	4217	MAP3K5	-4.04141
cg10460033	chr3	13894328	7476	WNT7A	4.03992
cg20959480	chr12	125599568	65985	AACS	4.03868
cg09847820	chr7	42261049	2737	GLI3	-4.03842
cg16297569	chr1	92952517	2672	GFI1	4.03683
cg01957971	chr8	26214431	5520	PPP2R2A	-4.03588
cg21837069	chr1	1369466	64856	VWA1	-4.03586
cg14836555	chr14	24743391			-4.03476
cg06315208	chr6	30684406	9656	MDC1	-4.03376
cg17839611	chr17	47286802	51225//2793	ABI3//GNGT2	4.03375
cg15922976	chr10	121486206	22876	INPP5F	-4.03239
cg14959707	chr16	11876391	29066	ZC3H7A	-4.03221
cg03602500	chr19	55047721	90011	KIR3DX1	-4.0303
cg01352090	chr16	4103533	115	ADCY9	4.02983
cg21645089	chr6	39072458	55776	SAYSD1	4.02979
cg19850333	chr3	46448579	9034	CCRL2	4.02957
cg27091643	chr12	64977593			-4.02812
cg19790640	chr8	104153829	79870//157556	BAALC//C8orf56	-4.02749
cg00265360	chr17	1101278			4.02531
cg07616394	chr10	94452554	3087	HHEX	-4.02493
cg03059896	chr1	27560050	23038	WDTC1	4.02147
cg26988253	chr16	29001682	27040	LAT	-4.02127
cg02739870	chr5	1113320	10723	SLC12A7	-4.02119
cg00753630	chr7	149569987	155066//401431	ATP6V0E2//ATP6V0E2-AS1	-4.02107
cg20866075	chr17	77777010			4.01844
cg11225528	chr8	80803207			-4.01731
cg12134570	chr19	13213428	4066	LYL1	-4.01396
cg16807061	chr17	2757748	23108	RAP1GAP2	-4.0138
cg19842134	chr12	54070591	517	ATP5G2	-4.01379
cg27488095	chr17	4675193	9032	TM4SF5	-4.01376
cg00066663	chr17	7792674	1107	CHD3	-4.01246
cg21179618	chr9	139424642	4851	NOTCH1	4.01128
cg20657709	chr2	28509570	9577	BRE	4.00784
cg02250548	chr2	134879167			-4.00625
cg04332373	chr4	15779642	952	CD38	4.00534
cg26495711	chr2	240169280	9759	HDAC4	-4.00258
