# Supplementary material for: A peripheral epigenetic signature of immune system genes is linked to neocortical thickness and memory
Source: Nat Commun. 2017 Apr 26;8:15193. doi: 10.1038/ncomms15193 (PMC5414038; doi:10.1038/ncomms15193)
Supplement: Supplementary Data 3 — Gene sets enrichment analysis of 593 [file ncomms15193-s4.xlsx]

## Sheet: Data_3
Supplementary Data 3: Gene sets enrichment analysis of 593 genes mapped by 970 CpGs loading on ICA2 component
All terms with FDRBH<0.25 are reported.
Gene Set	# Represented genes	Gene set size	p	FDRBH
MARTENS_BOUND_BY_PML_RARA_FUSION	70	447	2.18e-19	1.34e-15
JAATINEN_HEMATOPOIETIC_STEM_CELL_DN	29	216	4.63e-12	1.43e-08
QI_PLASMACYTOMA_UP	31	249	1.85e-10	3.8e-07
TONKS_TARGETS_OF_RUNX1_RUNX1T1_FUSION_HSC_DN	27	178	1.14e-09	1.76e-06
SMID_BREAST_CANCER_NORMAL_LIKE_UP	41	439	3.02e-09	3.73e-06
KEGG_NATURAL_KILLER_CELL_MEDIATED_CYTOTOXICITY	19	114	6.07e-09	6.25e-06
FULCHER_INFLAMMATORY_RESPONSE_LECTIN_VS_LPS_DN	39	440	2.67e-08	2.35e-05
CHAN_INTERFERON_PRODUCING_DENDRITIC_CELL	5	12	7.78e-08	6e-05
KEGG_CYTOKINE_CYTOKINE_RECEPTOR_INTERACTION	21	235	1.26e-07	8.55e-05
PID_CD8TCRDOWNSTREAMPATHWAY	12	54	1.38e-07	8.55e-05
SIGNAL_TRANSDUCTION	92	1555	2.2e-07	0.000123603
FLECHNER_BIOPSY_KIDNEY_TRANSPLANT_REJECTED_VS_OK_UP	14	83	2.81e-07	0.000144759
PILON_KLF1_TARGETS_DN	105	1902	3.66e-07	0.000173602
PASQUALUCCI_LYMPHOMA_BY_GC_STAGE_DN	21	157	5.89e-07	0.000259725
THEILGAARD_NEUTROPHIL_AT_SKIN_WOUND_DN	26	215	6.47e-07	0.000266103
CHEN_METABOLIC_SYNDROM_NETWORK	70	1155	7.9e-07	0.000304627
DEURIG_T_CELL_PROLYMPHOCYTIC_LEUKEMIA_DN	28	300	1.21e-06	0.000438521
RODWELL_AGING_KIDNEY_UP	39	457	1.52e-06	0.000521456
LEE_DIFFERENTIATING_T_LYMPHOCYTE	22	186	2.19e-06	0.000712323
REACTOME_HEMOSTASIS	36	426	7.83e-06	0.00241597
KUMAR_TARGETS_OF_MLL_AF9_FUSION	32	386	9.31e-06	0.00262247
MULLIGHAN_NPM1_MUTATED_SIGNATURE_1_DN	17	120	9.69e-06	0.00262247
LI_INDUCED_T_TO_NATURAL_KILLER_UP	25	300	9.77e-06	0.00262247
ZHENG_BOUND_BY_FOXP3	40	475	1.05e-05	0.00268752
BIOCARTA_CTL_PATHWAY	5	13	1.39e-05	0.00343898
MULLIGHAN_MLL_SIGNATURE_1_UP	30	364	1.86e-05	0.00441058
HAHTOLA_SEZARY_SYNDROM_DN	8	36	2.66e-05	0.0060853
BIOCARTA_TCAPOPTOSIS_PATHWAY	4	9	2.9e-05	0.00628612
PID_CD8TCRPATHWAY	10	52	2.95e-05	0.00628612
BOSCO_TH1_CYTOTOXIC_MODULE	12	109	3.59e-05	0.00737862
KORKOLA_EMBRYONAL_CARCINOMA_UP	8	41	3.88e-05	0.00754172
IMMUNE_SYSTEM_PROCESS	23	312	3.91e-05	0.00754172
MULLIGHAN_MLL_SIGNATURE_2_UP	31	400	4.79e-05	0.00870898
CYTOKINE_BINDING	7	42	4.8e-05	0.00870898
HELLER_SILENCED_BY_METHYLATION_UP	22	253	5.41e-05	0.00954587
BIOCARTA_ERK5_PATHWAY	6	18	6.47e-05	0.0110414
LOCOMOTORY_BEHAVIOR	9	89	6.91e-05	0.0110414
POOLA_INVASIVE_BREAST_CANCER_UP	19	269	7.25e-05	0.0110414
HUTTMANN_B_CLL_POOR_SURVIVAL_UP	26	256	7.38e-05	0.0110414
BASSO_CD40_SIGNALING_UP	13	99	7.49e-05	0.0110414
KRIGE_RESPONSE_TO_TOSEDOSTAT_24HR_UP	46	725	7.58e-05	0.0110414
LEE_EARLY_T_LYMPHOCYTE_DN	9	54	7.66e-05	0.0110414
DUNNE_TARGETS_OF_AML1_MTG8_FUSION_UP	8	49	7.69e-05	0.0110414
BROWN_MYELOID_CELL_DEVELOPMENT_UP	14	156	9.59e-05	0.0134471
CELLULAR_DEFENSE_RESPONSE	7	50	9.84e-05	0.0134958
HAHTOLA_CTCL_PATHOGENESIS	4	14	0.000136957	0.0180196
DEFENSE_RESPONSE	17	246	0.00013722	0.0180196
SHIN_B_CELL_LYMPHOMA_CLUSTER_8	7	36	0.000141446	0.0181876
FORTSCHEGGER_PHF8_TARGETS_DN	48	734	0.000146793	0.0182517
GRABARCZYK_BCL11B_TARGETS_UP	10	74	0.000147859	0.0182517
PHONG_TNF_RESPONSE_NOT_VIA_P38	29	333	0.000151056	0.0182807
PID_TCR_PATHWAY	10	63	0.000177116	0.0207816
CHYLA_CBFA2T3_TARGETS_UP	27	369	0.000178455	0.0207816
RUTELLA_RESPONSE_TO_HGF_VS_CSF2RB_AND_IL4_UP	28	394	0.000189507	0.0215768
SANSOM_APC_TARGETS_DN	27	357	0.000192276	0.0215768
BIOCARTA_THELPER_PATHWAY	4	12	0.000216037	0.0236599
TARTE_PLASMA_CELL_VS_B_LYMPHOCYTE_DN	7	36	0.000218505	0.0236599
HEMOSTASIS	7	42	0.000258035	0.0273298
RESPONSE_TO_EXTERNAL_STIMULUS	20	292	0.000261254	0.0273298
KEGG_GRAFT_VERSUS_HOST_DISEASE	6	34	0.000271763	0.0279553
IMMUNE_RESPONSE	15	219	0.000362162	0.0366437
KEGG_CHEMOKINE_SIGNALING_PATHWAY	16	179	0.000369896	0.0368226
BIOCARTA_TCYTOTOXIC_PATHWAY	4	12	0.000379273	0.0371567
DUTERTRE_ESTRADIOL_RESPONSE_24HR_DN	35	487	0.000386549	0.0372779
VALK_AML_CLUSTER_5	6	29	0.000398766	0.0378644
ZHAN_EARLY_DIFFERENTIATION_GENES_DN	7	41	0.000428212	0.0397626
INDUCTION_OF_APOPTOSIS_BY_EXTRACELLULAR_SIGNALS	6	26	0.000431642	0.0397626
ROSS_AML_WITH_MLL_FUSIONS	9	70	0.000451472	0.0409777
CREIGHTON_ENDOCRINE_THERAPY_RESISTANCE_5	34	455	0.000483916	0.0428729
OSWALD_HEMATOPOIETIC_STEM_CELL_IN_COLLAGEN_GEL_DN	20	259	0.000487729	0.0428729
MITSIADES_RESPONSE_TO_APLIDIN_DN	20	241	0.000493192	0.0428729
KASLER_HDAC7_TARGETS_1_UP	18	191	0.000513384	0.0440084
RUTELLA_RESPONSE_TO_HGF_DN	20	226	0.000549739	0.0464793
BURTON_ADIPOGENESIS_2	10	71	0.000571448	0.0476618
MORI_LARGE_PRE_BII_LYMPHOCYTE_DN	9	56	0.000588004	0.0483888
PID_BCR_5PATHWAY	9	62	0.000610122	0.0495483
MOREIRA_RESPONSE_TO_TSA_DN	5	18	0.000644681	0.0516749
MORI_MATURE_B_LYMPHOCYTE_UP	11	89	0.000668888	0.0518808
BIOCARTA_GH_PATHWAY	6	28	0.000676128	0.0518808
MARSON_FOXP3_TARGETS_UP	9	63	0.00068594	0.0518808
PID_RETINOIC_ACID_PATHWAY	7	30	0.000686982	0.0518808
ONO_FOXP3_TARGETS_DN	7	42	0.000695371	0.0518808
MULLIGHAN_NPM1_SIGNATURE_3_DN	16	154	0.000697684	0.0518808
REGULATION_OF_BODY_FLUID_LEVELS	7	51	0.000736641	0.0541255
SMIRNOV_RESPONSE_TO_IR_6HR_DN	11	111	0.000772039	0.0560591
BEHAVIOR	11	140	0.000795121	0.0570638
REACTOME_GROWTH_HORMONE_RECEPTOR_SIGNALING	5	23	0.00087217	0.0614624
IZADPANAH_STEM_CELL_ADIPOSE_VS_BONE_UP	14	125	0.000876328	0.0614624
BIOCARTA_ASBCELL_PATHWAY	3	11	0.000933062	0.0647063
PID_NFAT_TFPATHWAY	7	44	0.000966857	0.0659297
WALLACE_PROSTATE_CANCER_RACE_UP	18	274	0.000972068	0.0659297
TRACEY_RESISTANCE_TO_IFNA2_DN	5	30	0.00103239	0.06926
POSITIVE_REGULATION_OF_TRANSLATION	5	32	0.00115863	0.0768931
POSITIVE_REGULATION_OF_BIOLOGICAL_PROCESS	41	678	0.00119032	0.0781561
PARK_TRETINOIN_RESPONSE_AND_RARA_PLZF_FUSION	5	22	0.00127011	0.082517
MARTIN_INTERACT_WITH_HDAC	8	41	0.00129016	0.0828092
SA_MMP_CYTOKINE_CONNECTION	4	15	0.00130144	0.0828092
VERHAAK_AML_WITH_NPM1_MUTATED_DN	20	234	0.00138054	0.0869461
PID_TCRRASPATHWAY	4	13	0.00140633	0.0876756
BIOCARTA_NKT_PATHWAY	4	27	0.0014659	0.0887136
BUYTAERT_PHOTODYNAMIC_THERAPY_STRESS_UP	44	783	0.00147294	0.0887136
POSITIVE_REGULATION_OF_CYTOKINE_BIOSYNTHETIC_PROCESS	4	23	0.00147377	0.0887136
KEGG_T_CELL_RECEPTOR_SIGNALING_PATHWAY	11	105	0.00148048	0.0887136
PID_NFKAPPABCANONICALPATHWAY	5	22	0.00152519	0.0904634
BIOCARTA_NKCELLS_PATHWAY	4	19	0.00153899	0.0904634
GROSS_HYPOXIA_VIA_ELK3_AND_HIF1A_UP	13	134	0.00160186	0.0928992
PID_IL12_2PATHWAY	7	62	0.00161053	0.0928992
WANG_IMMORTALIZED_BY_HOXA9_AND_MEIS1_DN	5	24	0.00164281	0.0938838
BIOCARTA_HER2_PATHWAY	5	22	0.00172215	0.0975146
REACTOME_PLATELET_ACTIVATION_SIGNALING_AND_AGGREGATION	16	191	0.00179726	0.0993028
RUTELLA_RESPONSE_TO_CSF2RB_AND_IL4_DN	21	305	0.00180628	0.0993028
BIOCARTA_BCR_PATHWAY	6	32	0.00183194	0.0993028
REACTOME_SIGNALING_BY_ILS	10	100	0.00183698	0.0993028
ZHENG_FOXP3_TARGETS_IN_THYMUS_UP	17	191	0.0018851	0.0993028
KLEIN_PRIMARY_EFFUSION_LYMPHOMA_DN	7	55	0.00188583	0.0993028
SA_B_CELL_RECEPTOR_COMPLEXES	5	22	0.0018879	0.0993028
MOOTHA_GLYCOLYSIS	4	19	0.00189092	0.0993028
DNA_BINDING	38	573	0.00189853	0.0993028
LIAO_METASTASIS	33	502	0.00195176	0.101229
DIRMEIER_LMP1_RESPONSE_LATE_UP	8	56	0.00202213	0.104005
PID_IL12_STAT4PATHWAY	5	33	0.00205793	0.104971
ZHANG_RESPONSE_TO_IKK_INHIBITOR_AND_TNF_UP	16	223	0.00223627	0.113087
HOFFMANN_SMALL_PRE_BII_TO_IMMATURE_B_LYMPHOCYTE_UP	8	68	0.00225367	0.113087
RAY_ALZHEIMERS_DISEASE	3	13	0.00228447	0.113708
WANG_SMARCE1_TARGETS_UP	21	262	0.00230672	0.113896
GARY_CD5_TARGETS_UP	30	453	0.00235391	0.115021
LI_INDUCED_T_TO_NATURAL_KILLER_DN	12	113	0.00238938	0.115021
BIOCARTA_AT1R_PATHWAY	6	32	0.00239588	0.115021
BIOCARTA_ARENRF2_PATHWAY	4	13	0.00241121	0.115021
KEGG_ALLOGRAFT_REJECTION	5	34	0.00242267	0.115021
ZHAN_MULTIPLE_MYELOMA_MF_UP	6	40	0.0026193	0.123407
BIOCARTA_GLYCOLYSIS_PATHWAY	3	9	0.00266184	0.124461
WIERENGA_STAT5A_TARGETS_DN	16	202	0.00276827	0.127681
BLALOCK_ALZHEIMERS_DISEASE_UP	84	1594	0.00277207	0.127681
ONO_AML1_TARGETS_UP	4	23	0.0028727	0.131335
DOANE_BREAST_CANCER_ESR1_UP	11	109	0.00298177	0.13532
CREIGHTON_ENDOCRINE_THERAPY_RESISTANCE_3	40	684	0.00300578	0.135414
BIOCARTA_CDMAC_PATHWAY	4	16	0.00304362	0.136125
POSITIVE_REGULATION_OF_CELLULAR_PROCESS	38	642	0.00310915	0.138055
SENGUPTA_EBNA1_ANTICORRELATED	15	154	0.00313983	0.138422
PID_SMAD2_3PATHWAY	4	17	0.00319178	0.139113
FERRANDO_LYL1_NEIGHBORS	4	15	0.00320059	0.139113
PID_PDGFRBPATHWAY	13	127	0.00326115	0.139241
KEGG_HEMATOPOIETIC_CELL_LINEAGE	7	81	0.00327005	0.139241
ZHU_SKIL_TARGETS_DN	3	9	0.0032913	0.139241
PID_MTOR_4PATHWAY	9	67	0.00329378	0.139241
LEE_BMP2_TARGETS_UP	42	721	0.00337728	0.141041
RUTELLA_RESPONSE_TO_CSF2RB_AND_IL4_UP	22	319	0.00338205	0.141041
KORKOLA_YOLK_SAC_TUMOR_UP	4	20	0.00344131	0.142549
BIOCARTA_KERATINOCYTE_PATHWAY	7	46	0.00349071	0.143631
JOHNSTONE_PARVB_TARGETS_3_UP	29	416	0.00351569	0.143701
LEE_NAIVE_T_LYMPHOCYTE	4	17	0.00370364	0.150387
RICKMAN_METASTASIS_DN	19	254	0.00385727	0.153822
INTERLEUKIN_RECEPTOR_ACTIVITY	3	16	0.00387233	0.153822
MCLACHLAN_DENTAL_CARIES_UP	13	225	0.00388061	0.153822
PID_PS1PATHWAY	7	46	0.00388832	0.153822
ALTEMEIER_RESPONSE_TO_LPS_WITH_MECHANICAL_VENTILATION	9	124	0.00391285	0.153822
LINDGREN_BLADDER_CANCER_CLUSTER_3_DN	20	215	0.00400099	0.156292
GAVIN_IL2_RESPONSIVE_FOXP3_TARGETS_UP	4	17	0.00411594	0.159771
MARSON_BOUND_BY_FOXP3_UNSTIMULATED	55	1179	0.00427917	0.164743
GOBERT_OLIGODENDROCYTE_DIFFERENTIATION_DN	60	1041	0.0042974	0.164743
RESPONSE_TO_WOUNDING	12	180	0.00438985	0.166461
BIOCARTA_IGF1R_PATHWAY	5	23	0.00440146	0.166461
BOYLAN_MULTIPLE_MYELOMA_C_UP	7	46	0.00442314	0.166461
OSMAN_BLADDER_CANCER_DN	24	371	0.00446134	0.166881
PID_IL8CXCR1_PATHWAY	5	28	0.00458098	0.169346
BIOCARTA_TH1TH2_PATHWAY	3	18	0.0046023	0.169346
SHEDDEN_LUNG_CANCER_GOOD_SURVIVAL_A4	16	189	0.0046856	0.169346
OKAMOTO_LIVER_CANCER_MULTICENTRIC_OCCURRENCE_UP	4	20	0.00469295	0.169346
REGULATION_OF_DEVELOPMENTAL_PROCESS	28	429	0.00469935	0.169346
BLOOD_COAGULATION	5	38	0.00472377	0.169346
KEGG_GLYCOLYSIS_GLUCONEOGENESIS	6	59	0.00474276	0.169346
PARK_TRETINOIN_RESPONSE	3	12	0.00474673	0.169346
ZHAN_MULTIPLE_MYELOMA_MS_DN	6	42	0.00481002	0.170618
LIM_MAMMARY_LUMINAL_MATURE_UP	11	107	0.00489876	0.172395
COAGULATION	5	39	0.00491601	0.172395
KEGG_AUTOIMMUNE_THYROID_DISEASE	5	40	0.00495101	0.172642
PARK_HSC_MARKERS	6	43	0.00505697	0.175346
ACOSTA_PROLIFERATION_INDEPENDENT_MYC_TARGETS_DN	10	109	0.00508884	0.175466
INTRACELLULAR_SIGNALING_CASCADE	36	640	0.00523051	0.177638
BAUS_TFF2_TARGETS_UP	5	30	0.0052591	0.177638
NEMETH_INFLAMMATORY_RESPONSE_LPS_DN	5	32	0.00526436	0.177638
REACTOME_REGULATION_OF_IFNG_SIGNALING	3	13	0.00526696	0.177638
ZHOU_INFLAMMATORY_RESPONSE_LIVE_DN	23	362	0.00536871	0.179409
MORI_PLASMA_CELL_DN	5	32	0.00537763	0.179409
VERHAAK_GLIOBLASTOMA_NEURAL	16	203	0.00547452	0.180914
BIOCARTA_MAPK_PATHWAY	9	84	0.00548135	0.180914
WIERENGA_STAT5A_TARGETS_GROUP1	11	129	0.00552681	0.181444
ONDER_CDH1_TARGETS_2_DN	27	449	0.00561026	0.183209
WNT_SIGNALING	10	87	0.00579421	0.187496
KEGG_JAK_STAT_SIGNALING_PATHWAY	10	133	0.00580229	0.187496
GOUYER_TATI_TARGETS_UP	3	10	0.00591232	0.189299
BIOCARTA_IL17_PATHWAY	3	15	0.0059502	0.189299
HEMATOPOIETIN_INTERFERON_CLASSD200_DOMAIN_CYTOKINE_RECEPTOR_ACTIVITY	4	29	0.00595886	0.189299
REACTOME_THROMBIN_SIGNALLING_THROUGH_PROTEINASE_ACTIVATED_RECEPTORS_PARS	5	32	0.00598076	0.189299
PID_AMB2_NEUTROPHILS_PATHWAY	6	41	0.00601667	0.189464
DUTTA_APOPTOSIS_VIA_NFKB	5	32	0.00610629	0.191062
REACTOME_SIGNALLING_TO_ERKS	5	36	0.00612934	0.191062
VANTVEER_BREAST_CANCER_ESR1_UP	14	163	0.0061924	0.192058
WORSCHECH_TUMOR_REJECTION_UP	5	53	0.00640043	0.197517
MATSUDA_NATURAL_KILLER_DIFFERENTIATION	27	454	0.00650541	0.199758
KRIGE_RESPONSE_TO_TOSEDOSTAT_6HR_UP	46	890	0.0067671	0.206539
GRADE_COLON_AND_RECTAL_CANCER_DN	10	95	0.00680148	0.206539
BILBAN_B_CLL_LPL_UP	8	58	0.00682662	0.206539
BALLIF_DEVELOPMENTAL_DISABILITY_P16_P12_DELETION	3	13	0.00709033	0.213471
CASORELLI_ACUTE_PROMYELOCYTIC_LEUKEMIA_UP	13	161	0.00718803	0.215362
GARGALOVIC_RESPONSE_TO_OXIDIZED_PHOSPHOLIPIDS_TURQUOISE_UP	8	76	0.00723329	0.215671
MANALO_HYPOXIA_UP	18	195	0.00734624	0.217791
THUM_SYSTOLIC_HEART_FAILURE_UP	22	392	0.00743967	0.217791
RUTELLA_RESPONSE_TO_HGF_UP	23	398	0.00744337	0.217791
REACTOME_EXTRINSIC_PATHWAY_FOR_APOPTOSIS	3	13	0.00744553	0.217791
SMIRNOV_CIRCULATING_ENDOTHELIOCYTES_IN_CANCER_UP	12	150	0.00776975	0.226146
DUTERTRE_ESTRADIOL_RESPONSE_6HR_DN	9	89	0.00782455	0.226146
REACTOME_IMMUNOREGULATORY_INTERACTIONS_BETWEEN_A_LYMPHOID_AND_A_NON_LYMPHOID_CELL	5	55	0.00787016	0.226146
BROWNE_HCMV_INFECTION_12HR_UP	10	105	0.00787775	0.226146
VILIMAS_NOTCH1_TARGETS_UP	6	51	0.00796744	0.226987
KEGG_DORSO_VENTRAL_AXIS_FORMATION	5	24	0.00798058	0.226987
RECEPTOR_SIGNALING_PROTEIN_ACTIVITY	8	81	0.00804725	0.227366
PODAR_RESPONSE_TO_ADAPHOSTIN_UP	11	139	0.00806759	0.227366
PID_ANGIOPOIETINRECEPTOR_PATHWAY	6	48	0.00814222	0.228349
IMMUNOLOGICAL_SYNAPSE	3	11	0.00817646	0.228349
MAGNESIUM_ION_BINDING	7	60	0.00824635	0.228417
PID_TNFPATHWAY	6	44	0.0082529	0.228417
BIOCARTA_PTEN_PATHWAY	4	18	0.00830415	0.228809
INTERLEUKIN_BINDING	3	21	0.00836449	0.229025
GINESTIER_BREAST_CANCER_20Q13_AMPLIFICATION_DN	15	161	0.00838756	0.229025
REACTOME_FACTORS_INVOLVED_IN_MEGAKARYOCYTE_DEVELOPMENT_AND_PLATELET_PRODUCTION	11	112	0.0084233	0.229025
CELL_SURFACE_RECEPTOR_LINKED_SIGNAL_TRANSDUCTION_GO_0007166	33	613	0.0085818	0.231251
MCLACHLAN_DENTAL_CARIES_DN	13	217	0.00859123	0.231251
BOSCO_ALLERGEN_INDUCED_TH2_ASSOCIATED_MODULE	11	142	0.00862861	0.231251
BIOCARTA_IL3_PATHWAY	3	14	0.0086782	0.231251
MORI_PRE_BI_LYMPHOCYTE_DN	7	73	0.00869252	0.231251
BRUINS_UVC_RESPONSE_VIA_TP53_GROUP_D	18	264	0.00878962	0.231643
FINAK_BREAST_CANCER_SDPP_SIGNATURE	4	23	0.00880371	0.231643
REACTOME_ERK_MAPK_TARGETS	4	19	0.00884505	0.231643
MYELOID_CELL_DIFFERENTIATION	5	36	0.00892762	0.231643
MORI_MATURE_B_LYMPHOCYTE_DN	7	72	0.00893078	0.231643
BIOCARTA_TCR_PATHWAY	6	43	0.00893244	0.231643
G_PROTEIN_COUPLED_RECEPTOR_BINDING	4	53	0.00898577	0.232051
PID_FGF_PATHWAY	7	55	0.00903029	0.232229
SESTO_RESPONSE_TO_UV_C2	6	51	0.00912446	0.233677
BIOCARTA_SPPA_PATHWAY	4	22	0.00922612	0.234628
WANG_CISPLATIN_RESPONSE_AND_XPC_UP	15	186	0.00923761	0.234628
REACTOME_PD1_SIGNALING	3	17	0.00947014	0.239079
REACTOME_IMMUNE_SYSTEM	38	826	0.00955433	0.239079
KORKOLA_CHORIOCARCINOMA_UP	2	6	0.00957871	0.239079
HO_LIVER_CANCER_VASCULAR_INVASION	3	12	0.00958991	0.239079
PID_HDAC_CLASSII_PATHWAY	6	31	0.00961335	0.239079
REGULATION_OF_CYTOKINE_BIOSYNTHETIC_PROCESS	4	35	0.00964527	0.239079
KUROZUMI_RESPONSE_TO_ONCOCYTIC_VIRUS	4	40	0.00982007	0.242438
BIOCARTA_IL10_PATHWAY	3	17	0.00993369	0.244266
HOFMANN_MYELODYSPLASTIC_SYNDROM_RISK_DN	3	21	0.0100055	0.245055
RIGGINS_TAMOXIFEN_RESISTANCE_UP	7	57	0.0101918	0.248632
