# Supplementary material for: A peripheral epigenetic signature of immune system genes is linked to neocortical thickness and memory
Source: Nat Commun. 2017 Apr 26;8:15193. doi: 10.1038/ncomms15193 (PMC5414038; doi:10.1038/ncomms15193)
Supplement: Supplementary Data 4 — Biocarta PYK2/Keratinocyte genetic [file ncomms15193-s5.xlsx]

## Sheet: Data_4
Supplementary Data 4: Biocarta PYK2/Keratinocyte genetic score SNPs.
p: p-value of single-SNP association test with ICA2 weights.
SNP	Chr	Position (bp)	Allele (strand)	Direction of effect	p	Gene	Gene Position	SNP Location
rs11207306	1	59258879	T (+)	1	0.01848	JUN	59246462-59249785	+/-20kb
rs12628	11	534242	G (+)	-1	0.03779	HRAS	532241-535550	Intragenic
rs2698761	10	49591718	G (-)	1	0.02256	MAPK8	49609686-49643183	+/-20kb
rs11595324	10	101979418	C (+)	-1	0.03054	CHUK	101948123-101989344	Intragenic
rs4684865	3	12656590	G (-)	1	0.004796	RAF1	12625099-12705700	Intragenic
rs9938298	16	24088384	G (+)	1	0.01949	PRKCB	23847299-24231932	Intragenic
rs7771484	6	36062991	A (-)	-1	0.008183	MAPK14	35995453-36079013	Intragenic
rs12450569	17	64663003	G (+)	-1	0.0019	PRKCA	64298925-64806862	Intragenic
rs763317	7	55095197	A (+)	1	0.0002138	EGFR	55086724-55275031	Intragenic
rs11569035	4	110907486	A (-)	1	0.03014	EGF	110834039-110934118	Intragenic
rs16967952	19	33795241	T (-)	-1	0.02863	CEBPA	33790839-33793430	+/-20kb
rs10432016	17	11990679	T (-)	1	0.01683	MAP2K4	11924134-12047051	Intragenic
rs2239544	5	133542121	G (-)	1	0.04587	PPP2CA	133532147-133561950	Intragenic
rs6920337	6	3073912	A (+)	1	0.03938	RIPK1	3077057-3115421	+/-20kb
rs4792814	17	43403005	A (-)	-1	0.04484	MAP3K14	43340487-43394414	+/-20kb
rs8011286	14	61936174	A (-)	-1	0.0007995	PRKCH	61788514-62017698	Intragenic
rs3886870	2	46042478	A (+)	1	0.003699	PRKCE	45879042-46415129	Intragenic
rs6928243	6	137032493	A (-)	1	0.004045	MAP3K5	136878186-137113656	Intragenic
rs10259620	7	27202289	A (+)	1	0.02329	HOXA7	27193337-27196296	+/-20kb
rs7226979	18	60924970	A (-)	-1	0.005372	BCL2	60790578-60986613	Intragenic
rs943450	10	6606435	C (-)	1	0.0001092	PRKCQ	6469104-6622238	Intragenic
rs7213842	17	21175537	C (-)	-1	0.0161	MAP2K3	21187967-21218551	+/-20kb
rs7752459	6	36084672	T (+)	-1	0.008466	MAPK13	36098261-36107842	+/-20kb
rs2899718	15	66733114	G (-)	1	0.0222	MAP2K1	66679210-66783882	Intragenic
rs9302900	17	67481984	G (-)	-1	0.04464	MAP2K6	67410837-67538470	Intragenic
rs5746016	1	12250979	A (-)	1	0.001244	TNFRSF1B	12227059-12269277	Intragenic
rs4430527	11	128390364	T (-)	-1	0.02454	ETS1	128328655-128457453	Intragenic
rs11159131	14	75740708	T (+)	1	0.04063	FOS	75745480-75748937	+/-20kb
rs9610338	22	22151821	A (+)	-1	0.04076	MAPK1	22113946-22221970	Intragenic
rs3814845	14	90872505	G (+)	-1	0.01642	CALM1	90863326-90874619	Intragenic
rs4745687	9	80619811	C (-)	-1	0.01356	GNAQ	80335190-80646219	Intragenic
rs1670462	11	77021880	A (-)	1	0.01392	PAK1	77033059-77185108	+/-20kb
rs2018682	22	21317432	G (-)	1	0.03135	CRKL	21271713-21308037	+/-20kb
