# Supplementary material for: A peripheral epigenetic signature of immune system genes is linked to neocortical thickness and memory
Source: Nat Commun. 2017 Apr 26;8:15193. doi: 10.1038/ncomms15193 (PMC5414038; doi:10.1038/ncomms15193)
Supplement: Supplementary Data 5 — Hemopoietic or Lymphoid Organ Development genetic score SNPs. [file ncomms15193-s6.xlsx]

## Sheet: Data_5
Supplementary Data 5: Hemopoietic or Lymphoid Organ Development genetic score SNPs.
p: p-value of single-SNP association test with ICA2 weights.
SNP	Chr	Position (bp)	Allele (strand)	Direction of effect	p	Gene	Gene Position	SNP Location
rs11624283	14	105590971	G (+)	1	0.0305	JAG2	105608075-105635161	+/-20kb
rs10098470	8	80949278	T (-)	1	0.02047	TPD52	80947104-81083836	Intragenic
rs12814512	12	48211506	A (+)	1	0.01898	HDAC7	48176506-48213763	Intragenic
rs1422993	5	147503820	A (+)	1	0.01403	SPINK5	147443534-147516925	Intragenic
rs624273	11	65712413	G (+)	-1	0.0119	SART1	65729159-65747607	+/-20kb
rs6711959	2	98339236	T (-)	-1	0.03813	ZAP70	98330030-98356323	Intragenic
rs7966029	12	6895561	C (-)	1	0.002853	CD4	6898637-6929976	+/-20kb
rs2243218	5	132002024	T (-)	1	0.01443	IL4	132009372-132018368	+/-20kb
rs16843752	1	198677803	G (-)	1	0.02276	PTPRC	198608136-198726545	Intragenic
rs2276424	11	118209960	A (+)	1	0.02402	CD3D	118209788-118213459	Intragenic
rs5758727	22	42848354	A (-)	1	0.01064	NFAM1	42776413-42828401	+/-20kb
rs17822668	2	46976376	A (+)	1	0.004593	SOCS5	46926098-46989927	Intragenic
rs184478	17	42209751	C (+)	1	0.006997	HDAC5	42154120-42201014	+/-20kb
rs3791398	2	240025666	T (-)	-1	0.005378	HDAC4	239969863-240322643	Intragenic
rs4921468	5	158735933	T (-)	-1	0.001234	IL12B	158741790-158757481	+/-20kb
rs6947529	7	18958942	A (+)	1	0.005111	HDAC9	18126571-19036992	Intragenic
rs16859517	2	219949184	A (-)	1	0.03218	NHEJ1	219940045-220025587	Intragenic
rs4992357	11	47393638	T (+)	1	0.0061	SPI1	47376408-47400127	Intragenic
rs10417223	19	23828724	G (-)	1	0.01004	ZNF675	23835707-23870017	+/-20kb
rs3892225	1	218553297	G (+)	1	0.008823	TGFB2	218518675-218617961	Intragenic
rs10917148	1	22415680	T (-)	-1	0.008989	CDC42	22379119-22419436	Intragenic
rs17205146	6	22272753	A (-)	-1	0.01055	PRL	22287476-22303082	+/-20kb
rs10893598	11	126734255	T (-)	-1	0.003437	KIRREL3	126293395-126870766	Intragenic
rs17688011	7	92220709	T (+)	1	0.04456	CDK6	92234234-92465941	+/-20kb
rs16996648	22	36692752	C (+)	1	0.002005	MYH9	36677322-36784063	Intragenic
rs6088615	20	33400474	C (+)	1	0.04904	NCOA6	33302577-33413433	Intragenic
rs4704172	5	71009556	T (-)	1	0.009694	CARTPT	71014989-71016875	+/-20kb
rs322151	19	11417200	T (+)	-1	0.01398	RAB3D	11432721-11450344	+/-20kb
rs10404936	19	39078574	C (+)	-1	0.04817	MAP4K1	39078280-39108643	Intragenic
rs375620	11	114089435	T (-)	-1	0.01405	ZBTB16	113930430-114121397	Intragenic
rs7613824	3	158286152	T (+)	-1	0.02072	MLF1	158288952-158324248	+/-20kb
rs4845121	1	206802440	G (-)	1	0.03227	DYRK3	206808880-206822542	+/-20kb
rs8130963	21	36267418	C (-)	1	0.003878	RUNX1	36160097-36421595	Intragenic
rs12784733	10	97983951	T (+)	-1	0.03493	BLNK	97951454-98031333	Intragenic
rs13041631	20	39294664	C (+)	-1	0.04533	MAFB	39314516-39317876	+/-20kb
rs4241315	2	95687104	T (-)	-1	0.003233	MAL	95691478-95719735	+/-20kb
rs17024525	1	120468425	A (+)	1	0.02098	NOTCH2	120454175-120612317	Intragenic
rs4430527	11	128390364	T (-)	-1	0.02454	ETS1	128328655-128457453	Intragenic
rs2238778	22	19758399	C (-)	1	0.03684	TBX1	19744225-19771112	Intragenic
