# Supplementary material for: A peripheral epigenetic signature of immune system genes is linked to neocortical thickness and memory
Source: Nat Commun. 2017 Apr 26;8:15193. doi: 10.1038/ncomms15193 (PMC5414038; doi:10.1038/ncomms15193)
Supplement: Supplementary Data 6 — Association of 15 ICA pattern with known technical/biological factors. [file ncomms15193-s7.xlsx]

## Sheet: Data_6
Supplementary Data 6: Association of 15 ICA pattern with known technical/biological factors.
Association between each ICA pattern and technical/biological factor was examined using linear regression. p: p-value for overall F-test. r2: adj.r-squared (in %).
		ICA1		ICA2		ICA3		ICA4		ICA5		ICA6		ICA7		ICA8		ICA9		ICA9		ICA10		ICA12		ICA13		ICA14		ICA15
Category	Variable	p	r2 (%)	p	r2 (%)	p	r2 (%)	p	r2 (%)	p	r2 (%)	p	r2 (%)	p	r2 (%)	p	r2 (%)	p	r2 (%)	p	r2 (%)	p	r2 (%)	p	r2 (%)	p	r2 (%)	p	r2 (%)	p	r2 (%)
Blood cell composition	Bcell	0.659071	0	0.0297365	0.7	0.792556	0	0.739931	0	0.770645	0	0.760141	0	0.130448	0.2	0.0113154	1	0.0162862	0.9	0.303314	0	0.945428	0	0.661448	0	0.360112	0	0.0965337	0.3	0.979858	0
	CD4T	0.107758	0.3	1.08112e-10	7.4	0.91767	0	0.83068	0	0.942962	0	0.336376	0	0.563019	0	0.196891	0.1	0.327487	0	0.922469	0	0.266641	0	0.671494	0	0.991499	0	0.719972	0	0.243498	0.1
	CD8T	0.197305	0.1	2.17458e-06	4	0.609493	0	0.738768	0	0.796569	0	0.661868	0	0.083863	0.4	0.0833618	0.4	4.00465e-05	2.9	0.505139	0	0.113647	0.3	0.973246	0	0.641928	0	0.308969	0	0.195656	0.1
	Gran	0.802285	0	0.971639	0	0.614271	0	0.00204113	1.6	0.749302	0	0.846033	0	0.501532	0	0.949845	0	0.748045	0	0.891431	0	0.912224	0	0.924076	0	0.709448	0	0.880365	0	0.984509	0
	NK	0.984277	0	0.00024329	2.3	0.668159	0	0.404777	0	0.701241	0	0.870387	0	0.110366	0.3	0.41634	0	1.59559e-15	11.1	0.596987	0	0.454581	0	0.878028	0	0.472429	0	0.912973	0	0.947426	0
	Mono	0.976217	0	0.206076	0.1	0.0915662	0.3	5.11728e-52	35.1	0.405075	0	0.0124427	1	0.028061	0.7	0.75149	0	4.85671e-08	5.3	0.676199	0	0.365469	0	0.558201	0	0.128114	0.2	0.739177	0	0.66827	0
	Lymphocytes count	0.105498	0.3	0.08851	0.4	0.853359	0	0.000415282	2.2	0.849741	0	0.10562	0.3	0.269495	0	0.0496369	0.5	0.559592	0	0.106446	0.3	0.53277	0	0.857147	0	0.262679	0	0.946629	0	0.364726	0
	Mixture count	0.200226	0.1	0.642283	0	0.211736	0.1	3.76212e-09	6.2	0.505522	0	0.883452	0	0.299394	0	0.214984	0.1	0.0542005	0.5	0.861652	0	0.490416	0	0.744359	0	0.27781	0	0.7188	0	0.243501	0.1
	Neutrophiles count	0.867091	0	0.0919248	0.4	0.500666	0	0.00143132	1.7	0.220117	0.1	0.39218	0	0.13625	0.2	0.982014	0	0.880596	0	0.159283	0.2	0.59214	0	0.573017	0	0.357018	0	0.873691	0	0.351921	0
Technical covariate	Plate	0.668251	0	0.726261	0	3.7145e-05	4.3	0.976711	0	0.000564621	3.1	0.0156092	1.7	0.688548	0	0.401445	0	0.448067	0	0.730271	0	0.0799563	0.9	6.28678e-05	4	4.24655e-09	7.7	2.42333e-14	12.1	5.47319e-05	4.1
	Sentrix ID	0.983702	0	0.0186761	4.3	6.97114e-42	41.5	0.965905	0	1.03181e-05	10	4.8374e-05	9	0.00279592	6	0.000339597	7.6	0.00112321	6.7	8.89771e-07	11.5	3.4048e-25	29.8	1.92256e-21	26.7	1.57478e-22	27.6	7.64129e-37	38.2	5.46085e-41	40.9
	Sentrix Position	0.0908155	1.3	0.351786	0.2	0.699823	0	0.869902	0	0.0171228	2.3	0.690198	0	0.475343	0	0.811321	0	0.637511	0	0.293936	0.4	0.158296	0.9	0.41888	0.1	0.480278	0	0.0702706	1.4	0.000173062	4.6
