# Supplementary material for: A peripheral epigenetic signature of immune system genes is linked to neocortical thickness and memory
Source: Nat Commun. 2017 Apr 26;8:15193. doi: 10.1038/ncomms15193 (PMC5414038; doi:10.1038/ncomms15193)
Supplement: Supplementary Data 7 — Gene sets enrichment analysis of ICA signatures. [file ncomms15193-s8.xlsx]

## Sheet: Data_7
Supplementary Data 7: Gene sets enrichment analysis of ICA signatures.
All terms with FDRBH<0.05 are reported for each ICA component.
See Supplementary Data 3 for results for ICA2 signature.
No enrichment was observed for ICA5 (109 CpGs, 91 genes), ICA6 (529 CpGs, 392 Genes), ICA10 (82 CpGs, 69 Genes), ICA11 (102 CpGs, 78 Genes), ICA12 (428 CpGs, 409 Genes), ICA14 (616 CpGs, 498 Genes)
ICA1	739 CpGs, 416 Genes					ICA3	1277 CpGs, 1272 Genes					ICA4	718 CpGs, 499 Genes					ICA7	612 CpGs, 473 Genes					ICA8	860 CpGs, 669 Genes					ICA9	909 CpGs, 588 Genes					ICA13	4971 CpGs, 4080 Genes					ICA15	1132 CpGs, 1122 Genes
Gene Set	p	# Represented genes	Gene set size	FDRBH		Gene Set	p	# Represented genes	Gene set size	FDRBH		Gene Set	p	# Represented genes	Gene set size	FDRBH		Gene Set	p	# Represented genes	Gene set size	FDRBH		Gene Set	p	# Represented genes	Gene set size	FDRBH		Gene Set	p	# Represented genes	Gene set size	FDRBH		Gene Set	p	# Represented genes	Gene set size	FDRBH		Gene Set	p	# Represented genes	Gene set size	FDRBH
BENPORATH_SUZ12_TARGETS	4.32545e-06	56	934	0.0266967		NUCLEUS	8.75905e-09	159	1344	5.40609e-05		PILON_KLF1_TARGETS_DN	1.54748e-07	92	1902	0.000955104		DACOSTA_UV_RESPONSE_VIA_ERCC3_DN	1.15e-07	55	836	0.000707441		MARSON_BOUND_BY_E2F4_UNSTIMULATED	3.38e-22	85	705	2.09e-18		MARTENS_BOUND_BY_PML_RARA_FUSION	3.73e-15	65	447	2.3e-11		DIAZ_CHRONIC_MEYLOGENOUS_LEUKEMIA_UP	5.64e-20	445	1319	3.48e-16		JOHNSTONE_PARVB_TARGETS_3_DN	4.48e-07	89	873	0.00276291
BENPORATH_PRC2_TARGETS	1.03757e-05	41	609	0.0320193		RODRIGUES_THYROID_CARCINOMA_POORLY_DIFFERENTIATED_UP	2.87492e-07	77	618	0.000887201		IMMUNE_SYSTEM_PROCESS	7.43893e-07	24	312	0.00182723		DAZARD_RESPONSE_TO_UV_NHEK_DN	1.12e-05	25	311	0.0346026		PUJANA_BRCA1_PCC_NETWORK	3.02e-14	118	1560	9.33e-11		PILON_KLF1_TARGETS_DN	4.4e-10	113	1902	1.36e-06		PUJANA_BRCA1_PCC_NETWORK	3.21e-18	497	1560	9.91e-15		PUJANA_BRCA1_PCC_NETWORK	3.45e-06	140	1560	0.0106322
						MARTENS_TRETINOIN_RESPONSE_DN	2.56641e-06	87	795	0.00438919		PID_TCR_PATHWAY	8.88154e-07	12	63	0.00182723								BENPORATH_NANOG_TARGETS	3.07e-13	85	947	6.32e-10		HAHTOLA_SEZARY_SYNDROM_DN	2.55e-08	11	36	5.25e-05		PILON_KLF1_TARGETS_DN	2.33e-17	601	1902	4.8e-14		BUYTAERT_PHOTODYNAMIC_THERAPY_STRESS_UP	1.94e-05	82	783	0.0398368
						ACEVEDO_LIVER_TUMOR_VS_NORMAL_ADJACENT_TISSUE_UP	2.84458e-06	92	824	0.00438919		POOLA_INVASIVE_BREAST_CANCER_UP	1.39602e-06	20	269	0.00186765								KINSEY_TARGETS_OF_EWSR1_FLII_FUSION_UP	1.31e-12	96	1215	2.02e-09		QI_PLASMACYTOMA_UP	1.83e-07	26	249	0.000279271		KRIGE_RESPONSE_TO_TOSEDOSTAT_24HR_DN	8.08e-15	331	970	1.25e-11
						MARSON_BOUND_BY_E2F4_UNSTIMULATED	4.30402e-06	83	705	0.004812		CHEN_METABOLIC_SYNDROM_NETWORK	1.513e-06	60	1155	0.00186765								PUJANA_CHEK2_PCC_NETWORK	4.44e-11	65	746	5.48e-08		JAATINEN_HEMATOPOIETIC_STEM_CELL_DN	2.26e-07	22	216	0.000279271		PUJANA_CHEK2_PCC_NETWORK	1.18e-14	254	746	1.46e-11
						ACEVEDO_LIVER_CANCER_UP	4.7369e-06	99	921	0.004812		MARTENS_BOUND_BY_PML_RARA_FUSION	2.33731e-06	40	447	0.00240431								BENPORATH_CYCLING_GENES	2e-10	58	625	2.05e-07		TONKS_TARGETS_OF_RUNX1_RUNX1T1_FUSION_HSC_DN	5.37e-07	23	178	0.000552892		MARTENS_TRETINOIN_RESPONSE_DN	1.62e-14	260	795	1.67e-11
						DANG_BOUND_BY_MYC	5.45755e-06	117	1051	0.004812		IMMUNE_RESPONSE	3.51863e-06	17	219	0.00254713								PUJANA_BRCA2_PCC_NETWORK	2.22e-09	42	405	1.96e-06		PID_CD8TCRPATHWAY	6.68e-07	12	52	0.00058885		NUCLEUS	2.51e-14	446	1344	2.21e-11
						BENPORATH_MYC_MAX_TARGETS	6.69488e-06	88	742	0.0051651		MCLACHLAN_DENTAL_CARIES_UP	3.58434e-06	17	225	0.00254713								BENPORATH_MYC_MAX_TARGETS	7.49e-09	61	742	5.78e-06		RICKMAN_METASTASIS_DN	9.46e-07	27	254	0.000729897		GRAESSMANN_APOPTOSIS_BY_DOXORUBICIN_DN	7.44e-14	555	1702	5.74e-11
						PILON_KLF1_TARGETS_DN	7.74443e-06	191	1902	0.00531096		REACTOME_IMMUNE_SYSTEM	3.71423e-06	44	826	0.00254713								SOTIRIOU_BREAST_CANCER_GRADE_1_VS_3_UP	9.66e-09	22	144	6.1e-06		CHAN_INTERFERON_PRODUCING_DENDRITIC_CELL	2.31e-06	4	12	0.00157969		KRIGE_RESPONSE_TO_TOSEDOSTAT_6HR_DN	1.45e-13	297	873	9.96e-11
						PAL_PRMT5_TARGETS_UP	1.13074e-05	32	192	0.00697894		RESPONSE_TO_BACTERIUM	4.6184e-06	6	27	0.00285048								GOBERT_OLIGODENDROCYTE_DIFFERENTIATION_UP	9.89e-09	51	556	6.1e-06		THEILGAARD_NEUTROPHIL_AT_SKIN_WOUND_DN	2.84e-06	25	215	0.00157969		NUYTTEN_EZH2_TARGETS_DN	1.91e-13	324	983	1.09e-10
						GHO_ATF5_TARGETS_DN	1.30584e-05	8	16	0.00732694		TAKEDA_TARGETS_OF_NUP98_HOXA9_FUSION_10D_DN	5.31898e-06	14	134	0.00298443								WHITFIELD_CELL_CYCLE_G2	4.56e-08	24	175	2.56e-05		BIOCARTA_CTLA4_PATHWAY	2.86e-06	6	19	0.00157969		DODD_NASOPHARYNGEAL_CARCINOMA_DN	1.94e-13	404	1311	1.09e-10
						HU_ANGIOGENESIS_DN	1.50951e-05	11	36	0.0077639		QI_PLASMACYTOMA_UP	6.52634e-06	21	249	0.00335671								SHEDDEN_LUNG_CANCER_POOR_SURVIVAL_A6	7.23e-08	41	445	3.72e-05		LI_INDUCED_T_TO_NATURAL_KILLER_UP	3.07e-06	25	300	0.00157969		MARSON_BOUND_BY_E2F4_UNSTIMULATED	3.25e-13	243	705	1.67e-10
						DARWICHE_SKIN_TUMOR_PROMOTER_DN	2.19068e-05	29	177	0.00985164		RUTELLA_RESPONSE_TO_HGF_VS_CSF2RB_AND_IL4_UP	8.64517e-06	28	394	0.00410446								ACEVEDO_LIVER_TUMOR_VS_NORMAL_ADJACENT_TISSUE_UP	1.61e-07	60	824	7.64e-05		PID_TCR_PATHWAY	6.54e-06	12	63	0.00310646		RODRIGUES_THYROID_CARCINOMA_POORLY_DIFFERENTIATED_UP	8.99e-13	214	618	4.27e-10
						WEI_MYCN_TARGETS_WITH_E_BOX	2.23466e-05	86	765	0.00985164		RESPONSE_TO_OTHER_ORGANISM	9.53618e-06	9	73	0.00420409								NUYTTEN_EZH2_TARGETS_DN	2.26e-07	69	983	9.97e-05		DEURIG_T_CELL_PROLYMPHOCYTIC_LEUKEMIA_DN	7.41e-06	26	300	0.0032689		CAIRO_HEPATOBLASTOMA_CLASSES_UP	1.32e-11	207	587	5.84e-09
						WHITFIELD_CELL_CYCLE_G2_M	2.43908e-05	34	211	0.010036		WIERENGA_STAT5A_TARGETS_DN	1.25282e-05	19	202	0.00515495								LINDGREN_BLADDER_CANCER_CLUSTER_3_UP	4.37e-07	31	308	0.000173448		PID_CD8TCRDOWNSTREAMPATHWAY	9.13e-06	10	54	0.00359386		ORGANELLE_PART	1.5e-11	363	1140	6.19e-09
						RHEIN_ALL_GLUCOCORTICOID_THERAPY_DN	3.19339e-05	45	337	0.0117191		HADDAD_T_LYMPHOCYTE_AND_NK_PROGENITOR_DN	2.51602e-05	9	61	0.00970554								DODD_NASOPHARYNGEAL_CARCINOMA_DN	4.5e-07	83	1311	0.000173448		BIOCARTA_CTL_PATHWAY	9.32e-06	5	13	0.00359386		BUYTAERT_PHOTODYNAMIC_THERAPY_STRESS_DN	1.84e-11	219	613	7.1e-09
						NUCLEAR_MEMBRANE	3.22789e-05	13	49	0.0117191		REACTOME_INFLAMMASOMES	2.82598e-05	5	16	0.01026								CHANG_CYCLING_GENES	9.41e-07	19	142	0.000341517		REACTOME_IMMUNE_SYSTEM	1.34e-05	47	826	0.00484021		INTRACELLULAR_ORGANELLE_PART	2.18e-11	361	1135	7.93e-09
						REACTOME_ANTIGEN_PROCESSING_UBIQUITINATION_PROTEASOME_DEGRADATION	4.26538e-05	30	190	0.0146255		PID_CD8TCRPATHWAY	4.29602e-05	9	52	0.0143738								DUTERTRE_ESTRADIOL_RESPONSE_24HR_UP	1.02e-06	31	313	0.000348202		REACTOME_COSTIMULATION_BY_THE_CD28_FAMILY	1.41e-05	10	60	0.00484021		ZHANG_TLX_TARGETS_60HR_DN	4.49e-11	112	271	1.54e-08
						FEVR_CTNNB1_TARGETS_DN	5.07311e-05	65	526	0.0164796		REACTOME_TCR_SIGNALING	4.42485e-05	8	49	0.0143738								SPIELMAN_LYMPHOBLAST_EUROPEAN_VS_ASIAN_UP	1.15e-06	40	455	0.000373247		REACTOME_IMMUNOREGULATORY_INTERACTIONS_BETWEEN_A_LYMPHOID_AND_A_NON_LYMPHOID_CELL	1.72e-05	8	55	0.00551318		PATIL_LIVER_CANCER	1.2e-10	245	704	3.9e-08
						OUELLET_OVARIAN_CANCER_INVASIVE_VS_LMP_UP	5.7828e-05	20	113	0.0174571		REACTOME_ADAPTIVE_IMMUNE_SYSTEM	4.67969e-05	30	485	0.0144415								REACTOME_CELL_CYCLE	1.28e-06	35	383	0.000393612		REACTOME_TRANSLOCATION_OF_ZAP_70_TO_IMMUNOLOGICAL_SYNAPSE	1.79e-05	5	13	0.00551318		KINSEY_TARGETS_OF_EWSR1_FLII_FUSION_UP	1.34e-10	371	1215	4.15e-08
						WONG_PROTEASOME_GENE_MODULE	6.22072e-05	12	47	0.0174571		UBIQUITIN_PROTEIN_LIGASE_ACTIVITY	4.95519e-05	8	48	0.0145636								BENPORATH_SOX2_TARGETS	1.39e-06	55	708	0.000409968		BIOCARTA_TCAPOPTOSIS_PATHWAY	2.05e-05	4	9	0.00602388		BLUM_RESPONSE_TO_SALIRASIB_DN	2.89e-10	129	325	8.51e-08
						REACTOME_CLASS_I_MHC_MEDIATED_ANTIGEN_PROCESSING_PRESENTATION	6.22254e-05	33	224	0.0174571		REACTOME_NUCLEOTIDE_BINDING_DOMAIN_LEUCINE_RICH_REPEAT_CONTAINING_RECEPTOR_NLR_SIGNALING_PATHWAYS	5.48256e-05	7	42	0.0147718								KOBAYASHI_EGFR_SIGNALING_24HR_DN	1.48e-06	26	245	0.000415583		KEGG_T_CELL_RECEPTOR_SIGNALING_PATHWAY	2.24e-05	14	105	0.00625624		TIEN_INTESTINE_PROBIOTICS_24HR_UP	3.13e-10	184	538	8.78e-08
						NUCLEAR_PORE	7.31079e-05	9	31	0.0196184		LIGASE_ACTIVITY_FORMING_CARBON_NITROGEN_BONDS	5.68279e-05	9	66	0.0147718								YU_MYC_TARGETS_UP	1.81e-06	10	42	0.00048477		KEGG_NATURAL_KILLER_CELL_MEDIATED_CYTOTOXICITY	2.33e-05	14	114	0.00625624		ACEVEDO_LIVER_TUMOR_VS_NORMAL_ADJACENT_TISSUE_UP	4.08e-10	256	824	1.09e-07
						KRIGE_RESPONSE_TO_TOSEDOSTAT_24HR_DN	8.99946e-05	104	970	0.0231436		MCLACHLAN_DENTAL_CARIES_DN	5.88367e-05	16	217	0.0147718								INTRACELLULAR_ORGANELLE_PART	2.01e-06	75	1135	0.000517698		MARSON_BOUND_BY_FOXP3_UNSTIMULATED	2.46e-05	61	1179	0.00631805		DANG_BOUND_BY_MYC	4.77e-10	331	1051	1.23e-07
						NUCLEAR_ENVELOPE	0.000146178	15	69	0.0352065		SMALL_CONJUGATING_PROTEIN_LIGASE_ACTIVITY	6.34237e-05	8	50	0.0147718								ORGANELLE_PART	2.32e-06	75	1140	0.000572547		REACTOME_GENERATION_OF_SECOND_MESSENGER_MOLECULES	3.14e-05	6	25	0.00776216		BIOPOLYMER_METABOLIC_PROCESS	5.01e-10	500	1607	1.24e-07
						LEE_BMP2_TARGETS_DN	0.000152188	89	850	0.0352065		SMALL_PROTEIN_CONJUGATING_ENZYME_ACTIVITY	6.59884e-05	8	50	0.0147718								ZHOU_CELL_CYCLE_GENES_IN_IR_RESPONSE_6HR	2.48e-06	14	84	0.000587646		MULLIGHAN_MLL_SIGNATURE_1_UP	3.41e-05	29	364	0.00808742		GARY_CD5_TARGETS_UP	6.04e-10	171	453	1.43e-07
						REACTOME_HIV_INFECTION	0.000154014	28	186	0.0352065		RESPONSE_TO_BIOTIC_STIMULUS	6.6925e-05	10	110	0.0147718								PUJANA_XPRSS_INT_NETWORK	2.64e-06	20	162	0.000604296		MULLIGHAN_MLL_SIGNATURE_2_UP	3.66e-05	31	400	0.00836058		GRADE_COLON_CANCER_UP	6.77e-10	273	826	1.55e-07
						REACTOME_METABOLISM_OF_RNA	0.0001679	32	244	0.03701		RUTELLA_RESPONSE_TO_CSF2RB_AND_IL4_DN	6.70138e-05	22	305	0.0147718								ZHOU_CELL_CYCLE_GENES_IN_IR_RESPONSE_24HR	3.26e-06	17	125	0.000719632		REACTOME_PD1_SIGNALING	3.9e-05	5	17	0.00858915		ENK_UV_RESPONSE_KERATINOCYTE_DN	7.44e-10	170	465	1.59e-07
						PORE_COMPLEX	0.000187703	9	36	0.0396697		KRIEG_HYPOXIA_NOT_VIA_KDM3A	0.000100238	43	712	0.0213335								LEE_BMP2_TARGETS_DN	5.66e-06	58	850	0.00120372		BIOCARTA_TCRA_PATHWAY	4.12e-05	5	11	0.00875585		PUJANA_ATM_PCC_NETWORK	7.46e-10	401	1345	1.59e-07
						GRAESSMANN_RESPONSE_TO_MC_AND_DOXORUBICIN_DN	0.000192821	82	736	0.0396697		HOLLMANN_APOPTOSIS_VIA_CD40_UP	0.000107974	18	190	0.02157								PARENT_MTOR_SIGNALING_UP	6.3e-06	44	533	0.00125658		WALLACE_PROSTATE_CANCER_RACE_UP	4.26e-05	21	274	0.00875585		MANALO_HYPOXIA_DN	1.02e-09	107	282	2.09e-07
						BIOCARTA_PROTEASOME_PATHWAY	0.000208853	8	26	0.0408946		RUTELLA_RESPONSE_TO_HGF_UP	0.000110943	25	398	0.02157								CAIRO_HEPATOBLASTOMA_CLASSES_UP	6.31e-06	45	587	0.00125658		CHEN_METABOLIC_SYNDROM_NETWORK	5.78e-05	62	1155	0.0114996		STARK_PREFRONTAL_CORTEX_22Q11_DELETION_DN	1.23e-09	163	496	2.46e-07
						NUCLEAR_PART	0.000223433	64	550	0.0408946		LIAN_LIPA_TARGETS_3M	0.000113127	7	54	0.02157								TARTE_PLASMA_CELL_VS_PLASMABLAST_DN	7.12e-06	28	295	0.0013727		BIOCARTA_TCR_PATHWAY	7.07e-05	9	43	0.013629		NUCLEAR_PART	1.87e-09	189	550	3.6e-07
						RODRIGUES_THYROID_CARCINOMA_ANAPLASTIC_UP	0.000223629	75	679	0.0408946		ACID_AMINO_ACID_LIGASE_ACTIVITY	0.000115329	8	56	0.02157								DIAZ_CHRONIC_MEYLOGENOUS_LEUKEMIA_UP	8.24e-06	81	1319	0.00154122		LYMPHOCYTE_ACTIVATION	7.68e-05	9	57	0.0143581		MILI_PSEUDOPODIA_HAPTOTAXIS_UP	2.21e-09	159	476	4.14e-07
						KRIGE_RESPONSE_TO_TOSEDOSTAT_6HR_DN	0.000225278	93	873	0.0408946		SMID_BREAST_CANCER_LUMINAL_B_DN	0.000123093	29	510	0.0223451								WONG_EMBRYONIC_STEM_CELL_CORE	9.56e-06	29	319	0.00173265		KEGG_PHOSPHATIDYLINOSITOL_SIGNALING_SYSTEM	7.96e-05	13	75	0.0144442		REACTOME_CELL_CYCLE_MITOTIC	2.78e-09	115	298	5.05e-07
						LINDGREN_BLADDER_CANCER_CLUSTER_3_UP	0.000233947	39	308	0.0412549		GAL_LEUKEMIC_STEM_CELL_DN	0.000126771	16	229	0.0223552								STARK_PREFRONTAL_CORTEX_22Q11_DELETION_DN	9.86e-06	38	496	0.00173265		VILIMAS_NOTCH1_TARGETS_UP	8.9e-05	9	51	0.0157005		CASORELLI_ACUTE_PROMYELOCYTIC_LEUKEMIA_DN	2.94e-09	210	621	5.18e-07
						NUCLEAR_MEMBRANE_PART	0.000248793	10	41	0.0425483		SMID_BREAST_CANCER_NORMAL_LIKE_UP	0.000154512	27	439	0.0264902								MARKEY_RB1_ACUTE_LOF_DN	1.01e-05	23	218	0.00173265		GRABARCZYK_BCL11B_TARGETS_UP	9.56e-05	10	74	0.0161089		SCHAEFFER_PROSTATE_DEVELOPMENT_6HR_DN	3.15e-09	190	503	5.41e-07
						BENPORATH_CYCLING_GENES	0.000262499	70	625	0.0425483		DEFENSE_RESPONSE	0.000189256	15	246	0.0315699								KANG_DOXORUBICIN_RESISTANCE_UP	1.65e-05	10	52	0.00271555		POSITIVE_REGULATION_OF_MULTICELLULAR_ORGANISMAL_PROCESS	9.66e-05	9	60	0.0161089		BENPORATH_MYC_MAX_TARGETS	3.34e-09	241	742	5.58e-07
						REACTOME_MITOTIC_M_M_G1_PHASES	0.000267029	25	161	0.0425483		DIAZ_CHRONIC_MEYLOGENOUS_LEUKEMIA_DN	0.000220364	11	111	0.0349358								REN_BOUND_BY_E2F	1.67e-05	11	58	0.00271555		FOSTER_TOLERANT_MACROPHAGE_DN	0.000105911	32	402	0.0172022		BENPORATH_CYCLING_GENES	3.95e-09	208	625	6.41e-07
						FOURNIER_ACINAR_DEVELOPMENT_LATE_2	0.000268857	37	266	0.0425483		ZHENG_BOUND_BY_FOXP3	0.000220754	32	475	0.0349358								BURTON_ADIPOGENESIS_3	1.84e-05	14	95	0.00290503		KEGG_TOLL_LIKE_RECEPTOR_SIGNALING_PATHWAY	0.000114873	10	88	0.0181794		GRAESSMANN_RESPONSE_TO_MC_AND_DOXORUBICIN_DN	5.11e-09	241	736	8.02e-07
						NUYTTEN_EZH2_TARGETS_DN	0.000323801	100	983	0.0491198		CUI_TCF21_TARGETS_2_DN	0.000280114	47	796	0.0432217								GOLDRATH_ANTIGEN_RESPONSE	1.98e-05	28	329	0.00305224		LEUKOCYTE_ACTIVATION	0.000122606	9	65	0.0188968		PUJANA_BRCA2_PCC_NETWORK	5.2e-09	144	405	8.02e-07
						MANALO_HYPOXIA_DN	0.000326298	36	282	0.0491198		CHEN_ETV5_TARGETS_SERTOLI	0.000293583	4	19	0.044195								REACTOME_MEIOTIC_RECOMBINATION	2.08e-05	11	74	0.00312804		PID_HDAC_CLASSI_PATHWAY	0.000126736	11	61	0.0188968		SPIELMAN_LYMPHOBLAST_EUROPEAN_VS_ASIAN_UP	5.68e-09	162	455	8.55e-07
						SPIELMAN_LYMPHOBLAST_EUROPEAN_VS_ASIAN_DN	0.0003446	62	561	0.049945														PUJANA_BRCA_CENTERED_NETWORK	2.37e-05	15	113	0.00342797		LENAOUR_DENDRITIC_CELL_MATURATION_DN	0.000128591	13	122	0.0188968		REACTOME_HIV_INFECTION	6.95e-09	78	186	1.02e-06
						PID_IL2_1PATHWAY	0.000347964	13	54	0.049945														HORIUCHI_WTAP_TARGETS_DN	2.41e-05	26	294	0.00342797		BIOCARTA_THELPER_PATHWAY	0.000158146	4	12	0.0226994		WEI_MYCN_TARGETS_WITH_E_BOX	2.04e-08	239	765	2.92e-06
																								RHODES_UNDIFFERENTIATED_CANCER	2.44e-05	11	67	0.00342797		PID_IL12_STAT4PATHWAY	0.00018875	6	33	0.0260879		REACTOME_CELL_CYCLE	2.13e-08	135	383	2.99e-06
																								WHITFIELD_CELL_CYCLE_LITERATURE	2.69e-05	9	44	0.00368759		NIKOLSKY_BREAST_CANCER_16Q24_AMPLICON	0.000191707	12	52	0.0260879		YAO_TEMPORAL_RESPONSE_TO_PROGESTERONE_CLUSTER_17	2.73e-08	73	178	3.74e-06
																								REACTOME_RNA_POL_I_TRANSCRIPTION	3e-05	11	75	0.00399894		SMID_BREAST_CANCER_NORMAL_LIKE_UP	0.000194433	30	439	0.0260879		NUCLEOBASENUCLEOSIDENUCLEOTIDE_AND_NUCLEIC_ACID_METABOLIC_PROCESS	4.21e-08	370	1189	5.65e-06
																								HOFFMANN_LARGE_TO_SMALL_PRE_BII_LYMPHOCYTE_UP	3.05e-05	18	159	0.00399894		CELL_ACTIVATION	0.000236433	9	72	0.0310481		GRAESSMANN_APOPTOSIS_BY_DOXORUBICIN_UP	4.59e-08	336	1113	6.03e-06
																								BLUM_RESPONSE_TO_SALIRASIB_DN	3.2e-05	29	325	0.00411333		REACTOME_SIGNALING_BY_ILS	0.000312416	11	100	0.0395989		REACTOME_HIV_LIFE_CYCLE	6.78e-08	51	111	8.71e-06
																								MACROMOLECULAR_COMPLEX	3.29e-05	59	898	0.00414495		BIOCARTA_TCYTOTOXIC_PATHWAY	0.000320035	4	12	0.0395989		ACEVEDO_LIVER_CANCER_UP	7.41e-08	267	921	9.34e-06
																								ROSTY_CERVICAL_CANCER_PROLIFERATION_CLUSTER	3.49e-05	16	137	0.00422899		POSITIVE_REGULATION_OF_LYMPHOCYTE_ACTIVATION	0.000320794	5	23	0.0395989		GOBERT_OLIGODENDROCYTE_DIFFERENTIATION_UP	8.77e-08	189	556	1.08e-05
																								WILCOX_PRESPONSE_TO_ROGESTERONE_UP	3.49e-05	17	147	0.00422899								WANG_RESPONSE_TO_GSK3_INHIBITOR_SB216763_DN	9.99e-08	122	346	1.21e-05
																								GRAHAM_NORMAL_QUIESCENT_VS_NORMAL_DIVIDING_DN	3.67e-05	12	85	0.00429686								LEE_BMP2_TARGETS_DN	1.03e-07	255	850	1.22e-05
																								PATIL_LIVER_CANCER	3.69e-05	50	704	0.00429686								KIM_ALL_DISORDERS_OLIGODENDROCYTE_NUMBER_CORR_UP	1.42e-07	236	722	1.66e-05
																								NUCLEUS	3.85e-05	82	1344	0.00440084								REACTOME_METABOLISM_OF_RNA	1.81e-07	86	244	2.07e-05
																								CENTROSOME	4.13e-05	10	56	0.00462896								GEORGES_TARGETS_OF_MIR192_AND_MIR215	2.52e-07	259	856	2.83e-05
																								REACTOME_PACKAGING_OF_TELOMERE_ENDS	4.2e-05	8	44	0.00462896								REACTOME_TRANSCRIPTION	2.62e-07	71	191	2.88e-05
																								BERENJENO_TRANSFORMED_BY_RHOA_UP	4.62e-05	39	518	0.00486407								RICKMAN_TUMOR_DIFFERENTIATED_WELL_VS_POORLY_UP	2.98e-07	90	226	3.22e-05
																								PENG_GLUTAMINE_DEPRIVATION_DN	4.66e-05	28	322	0.00486407								LOPEZ_MBD_TARGETS	3.8e-07	278	904	4e-05
																								CELL_CYCLE_PROCESS	4.73e-05	20	187	0.00486407								JIANG_VHL_TARGETS	3.82e-07	59	135	4e-05
																								MUELLER_PLURINET	4.73e-05	26	293	0.00486407								WEST_ADRENOCORTICAL_TUMOR_UP	4.21e-07	103	290	4.34e-05
																								PUJANA_ATM_PCC_NETWORK	4.81e-05	79	1345	0.00487161								GARY_CD5_TARGETS_DN	4.65e-07	131	411	4.65e-05
																								LI_WILMS_TUMOR_VS_FETAL_KIDNEY_1_DN	6.03e-05	18	160	0.00600354								KAUFFMANN_DNA_REPAIR_GENES	4.68e-07	83	217	4.65e-05
																								MORI_LARGE_PRE_BII_LYMPHOCYTE_UP	6.45e-05	12	84	0.00618776								LIU_SOX4_TARGETS_DN	5.21e-07	111	294	5.07e-05
																								GRADE_COLON_CANCER_UP	6.49e-05	55	826	0.00618776								IVANOVA_HEMATOPOIESIS_EARLY_PROGENITOR	5.26e-07	166	509	5.07e-05
																								STEIN_ESRRA_TARGETS	6.52e-05	38	508	0.00618776								PUJANA_XPRSS_INT_NETWORK	5.97e-07	65	162	5.67e-05
																								REACTOME_DEPOSITION_OF_NEW_CENPA_CONTAINING_NUCLEOSOMES_AT_THE_CENTROMERE	6.71e-05	9	56	0.00627399								KRIGE_RESPONSE_TO_TOSEDOSTAT_6HR_UP	7.46e-07	275	890	6.98e-05
																								GRAESSMANN_RESPONSE_TO_MC_AND_DOXORUBICIN_DN	6.97e-05	50	736	0.00637823								KIM_BIPOLAR_DISORDER_OLIGODENDROCYTE_DENSITY_CORR_UP	1.27e-06	207	644	0.00011737
																								PILON_KLF1_TARGETS_DN	7.03e-05	105	1902	0.00637823								TOYOTA_TARGETS_OF_MIR34B_AND_MIR34C	1.36e-06	144	437	0.000123177
																								REICHERT_MITOSIS_LIN9_TARGETS	7.42e-05	7	28	0.00659466								YAO_TEMPORAL_RESPONSE_TO_PROGESTERONE_CLUSTER_10	1.39e-06	32	66	0.000124133
																								MITOTIC_CELL_CYCLE	7.48e-05	17	149	0.00659466								REACTOME_RNA_POL_II_TRANSCRIPTION	1.71e-06	44	97	0.0001501
																								NUCLEAR_PART	7.6e-05	40	550	0.00660291								LU_EZH2_TARGETS_UP	1.73e-06	96	273	0.0001501
																								GRAESSMANN_APOPTOSIS_BY_DOXORUBICIN_DN	8.03e-05	99	1702	0.00688486								CHANG_CYCLING_GENES	1.83e-06	56	142	0.000156569
																								MARTINEZ_RESPONSE_TO_TRABECTEDIN_DN	0.000103173	24	264	0.00861154								BENPORATH_NANOG_TARGETS	2.21e-06	292	947	0.000186641
																								NUCLEOBASENUCLEOSIDENUCLEOTIDE_AND_NUCLEIC_ACID_METABOLIC_PROCESS	0.000103249	73	1189	0.00861154								MARKEY_RB1_ACUTE_LOF_DN	2.69e-06	81	218	0.000221982
																								LE_EGR2_TARGETS_UP	0.000107037	14	107	0.00873196								BUYTAERT_PHOTODYNAMIC_THERAPY_STRESS_UP	2.7e-06	243	783	0.000221982
																								REACTOME_TELOMERE_MAINTENANCE	0.000107523	10	69	0.00873196								REACTOME_LATE_PHASE_OF_HIV_LIFE_CYCLE	3e-06	43	98	0.000243911
																								MITOCHONDRION	0.000111777	26	324	0.0089596								GAVIN_FOXP3_TARGETS_CLUSTER_T7	3.05e-06	42	93	0.000244366
																								MISSIAGLIA_REGULATED_BY_METHYLATION_DN	0.000119421	14	115	0.00944959								GINESTIER_BREAST_CANCER_ZNF217_AMPLIFIED_DN	3.39e-06	121	319	0.000268334
																								WU_APOPTOSIS_BY_CDKN1A_VIA_TP53	0.000127067	9	54	0.00992727								MEMBRANE_ENCLOSED_LUMEN	3.48e-06	144	439	0.000268334
																								REACTOME_RNA_POL_I_PROMOTER_OPENING	0.000136349	8	52	0.0105193								ORGANELLE_LUMEN	3.48e-06	144	439	0.000268334
																								GRAHAM_CML_DIVIDING_VS_NORMAL_QUIESCENT_UP	0.000149401	17	173	0.0113274								REACTOME_METABOLISM_OF_MRNA	4.12e-06	71	199	0.000313675
																								DANG_BOUND_BY_MYC	0.000150494	64	1051	0.0113274								SCHLOSSER_MYC_TARGETS_REPRESSED_BY_SERUM	4.31e-06	59	155	0.000322135
																								YOSHIMURA_MAPK8_TARGETS_DN	0.000157578	29	355	0.0117177								MILI_PSEUDOPODIA_HAPTOTAXIS_DN	4.39e-06	222	647	0.000322135
																								MEMBRANE_ENCLOSED_LUMEN	0.000164416	33	439	0.0118316								REACTOME_DNA_REPLICATION	4.42e-06	69	181	0.000322135
																								ORGANELLE_LUMEN	0.000164416	33	439	0.0118316								PUJANA_BREAST_CANCER_WITH_BRCA1_MUTATED_UP	4.48e-06	28	54	0.000322135
																								ODONNELL_TFRC_TARGETS_DN	0.000166322	14	126	0.0118316								HOFFMANN_LARGE_TO_SMALL_PRE_BII_LYMPHOCYTE_UP	4.49e-06	62	159	0.000322135
																								MICROTUBULE_ORGANIZING_CENTER	0.000166777	10	65	0.0118316								SARRIO_EPITHELIAL_MESENCHYMAL_TRANSITION_UP	4.76e-06	68	175	0.000338006
																								WINNEPENNINCKX_MELANOMA_METASTASIS_UP	0.000174231	16	158	0.0122199								JOHNSTONE_PARVB_TARGETS_3_DN	4.93e-06	251	873	0.000345828
																								CHOW_RASSF1_TARGETS_UP	0.000179798	6	24	0.0122512								WHITEFORD_PEDIATRIC_CANCER_MARKERS	5.25e-06	48	114	0.000360189
																								GAL_LEUKEMIC_STEM_CELL_DN	0.000181497	20	229	0.0122512								REACTOME_MRNA_PROCESSING	5.25e-06	58	149	0.000360189
																								REACTOME_BRANCHED_CHAIN_AMINO_ACID_CATABOLISM	0.000183479	5	16	0.0122512								RNA_PROCESSING	5.52e-06	65	164	0.000374225
																								BIOPOLYMER_METABOLIC_PROCESS	0.000184364	92	1607	0.0122512								MARSON_BOUND_BY_FOXP3_STIMULATED	6.78e-06	279	988	0.000453979
																								WEI_MYCN_TARGETS_WITH_E_BOX	0.000184602	49	765	0.0122512								PENG_LEUCINE_DEPRIVATION_DN	6.84e-06	71	183	0.000453979
																								WHITFIELD_CELL_CYCLE_M_G1	0.000188021	16	141	0.0123454								RNA_METABOLIC_PROCESS	7.21e-06	257	803	0.000473604
																								KIM_WT1_TARGETS_DN	0.000192521	33	442	0.0125078								SHEDDEN_LUNG_CANCER_POOR_SURVIVAL_A6	7.54e-06	140	445	0.000489693
																								REACTOME_CELL_CYCLE_MITOTIC	0.000206768	25	298	0.0132774								BRUINS_UVC_RESPONSE_LATE	7.87e-06	322	1092	0.000506131
																								ACEVEDO_LIVER_CANCER_UP	0.00020867	55	921	0.0132774								BOYAULT_LIVER_CANCER_SUBCLASS_G3_UP	8.15e-06	67	182	0.000518679
																								YAN_ESCAPE_FROM_ANOIKIS	0.000221757	6	24	0.0139115								RODRIGUES_THYROID_CARCINOMA_ANAPLASTIC_UP	8.76e-06	207	679	0.000551531
																								CROONQUIST_IL6_DEPRIVATION_DN	0.000223144	12	97	0.0139115								PENG_GLUTAMINE_DEPRIVATION_DN	9.16e-06	110	322	0.000571079
																								REACTOME_CELL_CYCLE_CHECKPOINTS	0.000238	13	110	0.0146894								WELCSH_BRCA1_TARGETS_DN	1.03e-05	59	136	0.000632764
																								M_PHASE_OF_MITOTIC_CELL_CYCLE	0.000257325	11	84	0.0157248								WONG_EMBRYONIC_STEM_CELL_CORE	1.18e-05	106	319	0.000718205
																								REACTOME_RNA_POL_I_RNA_POL_III_AND_MITOCHONDRIAL_TRANSCRIPTION	0.000263817	12	108	0.0159635								CYTOPLASMIC_PART	1.31e-05	366	1313	0.000792063
																								GEORGES_TARGETS_OF_MIR192_AND_MIR215	0.000279032	53	856	0.0166145								REACTOME_MITOTIC_M_M_G1_PHASES	1.33e-05	61	161	0.000794176
																								FERREIRA_EWINGS_SARCOMA_UNSTABLE_VS_STABLE_UP	0.00027996	16	160	0.0166145								MENSSEN_MYC_TARGETS	1.35e-05	27	52	0.000802463
																								REACTOME_AMYLOIDS	0.000295206	9	72	0.0173525								REACTOME_RNA_POL_II_PRE_TRANSCRIPTION_EVENTS	1.38e-05	28	56	0.000810621
																								KEGG_SYSTEMIC_LUPUS_ERYTHEMATOSUS	0.000299608	12	118	0.0174451								OSMAN_BLADDER_CANCER_DN	1.47e-05	127	371	0.000853312
																								ZHANG_BREAST_CANCER_PROGENITORS_UP	0.000318934	30	407	0.0180818								MMS_MOUSE_LYMPH_HIGH_4HRS_UP	1.48e-05	18	31	0.000855192
																								ZHANG_TLX_TARGETS_60HR_DN	0.000319288	23	271	0.0180818								MUELLER_PLURINET	1.72e-05	99	293	0.000985805
																								REACTOME_MEIOTIC_SYNAPSIS	0.000319331	9	65	0.0180818								KOBAYASHI_EGFR_SIGNALING_24HR_DN	1.81e-05	84	245	0.00102583
																								PID_FANCONI_PATHWAY	0.000349989	8	46	0.0196375								REACTOME_DNA_REPAIR	1.85e-05	44	102	0.0010396
																								STEIN_ESRRA_TARGETS_UP	0.000380205	28	368	0.0209699								RHEIN_ALL_GLUCOCORTICOID_THERAPY_DN	1.95e-05	110	337	0.00107217
																								REACTOME_HOMOLOGOUS_RECOMBINATION_REPAIR_OF_REPLICATION_INDEPENDENT_DOUBLE_STRAND_BREAKS	0.000380529	5	16	0.0209699								BILD_E2F3_ONCOGENIC_SIGNATURE	1.95e-05	90	236	0.00107217
																								REACTOME_APC_C_CDH1_MEDIATED_DEGRADATION_OF_CDC20_AND_OTHER_APC_C_CDH1_TARGETED_PROTEINS_IN_LATE_MITOSIS_EARLY_G1	0.000385833	9	63	0.021074								DAIRKEE_TERT_TARGETS_UP	1.97e-05	117	349	0.00107737
																								RODRIGUES_THYROID_CARCINOMA_ANAPLASTIC_UP	0.000391628	44	679	0.0212029								HORIUCHI_WTAP_TARGETS_DN	2.32e-05	94	294	0.00125477
																								PROTEIN_COMPLEX	0.000418975	49	775	0.0224862								MOOTHA_MITOCHONDRIA	2.5e-05	128	421	0.00134223
																								MOREAUX_MULTIPLE_MYELOMA_BY_TACI_DN	0.000427981	16	170	0.0227716								GRAESSMANN_RESPONSE_TO_MC_AND_DOXORUBICIN_UP	2.66e-05	188	599	0.00140179
																								CELL_CYCLE_GO_0007049	0.000434079	25	305	0.0228986								FEVR_CTNNB1_TARGETS_DN	2.66e-05	166	526	0.00140179
																								DACOSTA_UV_RESPONSE_VIA_ERCC3_UP	0.000443375	24	294	0.0231907								NUCLEAR_LUMEN	2.83e-05	122	369	0.00148116
																								SESTO_RESPONSE_TO_UV_C0	0.000452256	12	102	0.0233468								MOREAUX_MULTIPLE_MYELOMA_BY_TACI_DN	2.9e-05	60	170	0.00149624
																								DAIRKEE_TERT_TARGETS_UP	0.000453923	27	349	0.0233468								MARSON_BOUND_BY_FOXP3_UNSTIMULATED	2.92e-05	327	1179	0.00149624
																								REACTOME_TRANSCRIPTION	0.000465675	17	191	0.0237533								SCHLOSSER_SERUM_RESPONSE_DN	2.93e-05	197	675	0.00149624
																								BURTON_ADIPOGENESIS_PEAK_AT_24HR	0.000514629	7	42	0.0260352								KEGG_SPLICEOSOME	3.03e-05	48	121	0.00153125
																								CENTROSOME_CYCLE	0.0005285	4	11	0.0265195								ACOSTA_PROLIFERATION_INDEPENDENT_MYC_TARGETS_UP	3.05e-05	36	82	0.00153272
																								REACTOME_CHROMOSOME_MAINTENANCE	0.000537185	12	108	0.0267379								PUJANA_BRCA_CENTERED_NETWORK	3.08e-05	46	113	0.00153488
																								CASORELLI_ACUTE_PROMYELOCYTIC_LEUKEMIA_DN	0.000551596	41	621	0.0272356								MACROMOLECULAR_COMPLEX	3.29e-05	263	898	0.00162681
																								SPIELMAN_LYMPHOBLAST_EUROPEAN_VS_ASIAN_DN	0.000560472	37	561	0.0274542								DANG_MYC_TARGETS_UP	3.69e-05	51	132	0.00180981
																								REACTOME_MEIOSIS	0.000580328	11	100	0.028203								MOOTHA_HUMAN_MITODB_6_2002	3.91e-05	123	404	0.00189782
																								FUJII_YBX1_TARGETS_DN	0.000613041	18	195	0.0295601								REACTOME_INFLUENZA_LIFE_CYCLE	4.06e-05	46	128	0.00195768
																								INTRA_GOLGI_VESICLE_MEDIATED_TRANSPORT	0.000620836	4	12	0.0297039								REACTOME_MRNA_SPLICING	4.11e-05	42	102	0.00196086
																								WEST_ADRENOCORTICAL_TUMOR_UP	0.000631141	23	290	0.0299646								REACTOME_SOS_MEDIATED_SIGNALLING	4.13e-05	11	14	0.00196086
																								YANG_BCL3_TARGETS_UP	0.000646843	26	350	0.0304757								REACTOME_PROCESSING_OF_CAPPED_INTRON_CONTAINING_PRE_MRNA	4.28e-05	50	131	0.00201544
																								CELL_CYCLE_PHASE	0.000675117	16	164	0.0315668								REACTOME_TRANSLATION	5.01e-05	48	132	0.00234248
																								BOCHKIS_FOXA2_TARGETS	0.000690159	29	414	0.0320275								ROSTY_CERVICAL_CANCER_PROLIFERATION_CLUSTER	5.4e-05	50	137	0.00247536
																								GREENBAUM_E2A_TARGETS_UP	0.00070246	6	30	0.0323551								ONKEN_UVEAL_MELANOMA_UP	5.4e-05	239	750	0.00247536
																								REGULATION_OF_MITOSIS	0.000718091	7	41	0.0328301								LINDGREN_BLADDER_CANCER_CLUSTER_3_UP	5.41e-05	99	308	0.00247536
																								KALMA_E2F1_TARGETS	0.000729705	4	11	0.0331157								RIBONUCLEOPROTEIN_COMPLEX_BIOGENESIS_AND_ASSEMBLY	5.85e-05	34	79	0.00263604
																								REACTOME_FANCONI_ANEMIA_PATHWAY	0.000767498	5	20	0.0343964								RAMALHO_STEMNESS_UP	5.85e-05	68	198	0.00263604
																								MICROTUBULE_CYTOSKELETON	0.000769071	15	145	0.0343964								STEIN_ESRRA_TARGETS	6.02e-05	158	508	0.00269425
																								REACTOME_AUTODEGRADATION_OF_CDH1_BY_CDH1_APC_C	0.00078149	8	55	0.0347004								REACTOME_NONSENSE_MEDIATED_DECAY_ENHANCED_BY_THE_EXON_JUNCTION_COMPLEX	6.4e-05	37	97	0.00284091
																								PENG_LEUCINE_DEPRIVATION_DN	0.00080168	17	183	0.0353426								REACTOME_INFLUENZA_VIRAL_RNA_TRANSCRIPTION_AND_REPLICATION	6.48e-05	36	94	0.00285778
																								KRIGE_RESPONSE_TO_TOSEDOSTAT_24HR_DN	0.000817522	57	970	0.0355941								DEURIG_T_CELL_PROLYMPHOCYTIC_LEUKEMIA_UP	6.81e-05	116	349	0.00298044
																								RODRIGUES_THYROID_CARCINOMA_POORLY_DIFFERENTIATED_UP	0.000818917	39	618	0.0355941								AGUIRRE_PANCREATIC_CANCER_COPY_NUMBER_UP	6.97e-05	100	292	0.00302801
																								M_PHASE	0.000824757	12	111	0.0355972								IWANAGA_E2F1_TARGETS_INDUCED_BY_SERUM	7.22e-05	17	31	0.00311557
																								MITOSIS	0.000846765	10	81	0.0362933								LI_DCP2_BOUND_MRNA	7.46e-05	36	85	0.00319942
																								ODONNELL_TARGETS_OF_MYC_AND_TFRC_DN	0.000874557	7	44	0.037226								HSIAO_HOUSEKEEPING_GENES	7.86e-05	119	367	0.00334746
																								PUJANA_BREAST_CANCER_WITH_BRCA1_MUTATED_UP	0.000881858	8	54	0.0372796								REACTOME_FORMATION_OF_RNA_POL_II_ELONGATION_COMPLEX_	8.54e-05	21	41	0.00361191
																								KEGG_VALINE_LEUCINE_AND_ISOLEUCINE_DEGRADATION	0.000894479	7	43	0.0375559								ALONSO_METASTASIS_UP	9.41e-05	67	190	0.00395209
																								BUYTAERT_PHOTODYNAMIC_THERAPY_STRESS_DN	0.000936054	40	613	0.039036								REACTOME_3_UTR_MEDIATED_TRANSLATIONAL_REGULATION	9.65e-05	36	94	0.0040255
																								WAKABAYASHI_ADIPOGENESIS_PPARG_RXRA_BOUND_8D	0.000992957	52	861	0.0411311								WANG_TUMOR_INVASIVENESS_UP	0.000101684	118	369	0.00421203
																								MONTERO_THYROID_CANCER_POOR_SURVIVAL_UP	0.00101863	4	12	0.0419134								REACTOME_MITOTIC_G1_G1_S_PHASES	0.000102963	49	126	0.00423658
																								RESPONSE_TO_DNA_DAMAGE_STIMULUS	0.00102959	15	153	0.0420704								SPIELMAN_LYMPHOBLAST_EUROPEAN_VS_ASIAN_DN	0.000114616	165	561	0.00467459
																								GARY_CD5_TARGETS_DN	0.00103608	28	411	0.0420704								TERAO_AOX4_TARGETS_HG_UP	0.000115123	17	28	0.00467459
																								NUCLEAR_LUMEN	0.00107924	27	369	0.0435362								BILANGES_RAPAMYCIN_SENSITIVE_VIA_TSC1_AND_TSC2	0.000117847	28	65	0.00475392
																								INTRACELLULAR_NON_MEMBRANE_BOUND_ORGANELLE	0.00112869	39	594	0.0449435								BLALOCK_ALZHEIMERS_DISEASE_DN	0.000121447	336	1163	0.00484602
																								NON_MEMBRANE_BOUND_ORGANELLE	0.00112869	39	594	0.0449435								KEGG_INSULIN_SIGNALING_PATHWAY	0.0001217	54	131	0.00484602
																								CYTOPLASM	0.00114676	103	2023	0.0453705								MICROBODY	0.000124666	22	46	0.00490087
																								WHITEFORD_PEDIATRIC_CANCER_MARKERS	0.00121233	12	114	0.0476592								PEROXISOME	0.000124666	22	46	0.00490087
																								FEVR_CTNNB1_TARGETS_DN	0.00122447	35	526	0.0478318								LASTOWSKA_NEUROBLASTOMA_COPY_NUMBER_DN	0.000134359	247	786	0.00522588
																																				VECCHI_GASTRIC_CANCER_EARLY_UP	0.000134626	129	407	0.00522588
																																				OSMAN_BLADDER_CANCER_UP	0.000144031	119	387	0.00555599
																																				JUBAN_TARGETS_OF_SPI1_AND_FLI1_DN	0.000149105	38	88	0.00571598
																																				CYTOPLASM	0.000154984	541	2023	0.00590471
																																				FOURNIER_ACINAR_DEVELOPMENT_LATE_2	0.000156075	91	266	0.00590977
																																				KRIEG_HYPOXIA_NOT_VIA_KDM3A	0.000173303	227	712	0.00652211
																																				SHAFFER_IRF4_TARGETS_IN_ACTIVATED_DENDRITIC_CELL	0.000176979	28	61	0.00662008
																																				ENK_UV_RESPONSE_KERATINOCYTE_UP	0.000184736	151	506	0.0068686
																																				WHITFIELD_CELL_CYCLE_G1_S	0.000191933	49	136	0.00705973
																																				MOOTHA_PGC	0.000192164	126	404	0.00705973
																																				NIKOLSKY_BREAST_CANCER_16Q24_AMPLICON	0.000194852	29	52	0.00711614
																																				VANOEVELEN_MYOGENESIS_SIN3A_TARGETS	0.000201117	76	216	0.00730172
																																				SOTIRIOU_BREAST_CANCER_GRADE_1_VS_3_UP	0.000204878	50	144	0.00739479
																																				VERNELL_RETINOBLASTOMA_PATHWAY_UP	0.000211555	30	69	0.00759136
																																				BORCZUK_MALIGNANT_MESOTHELIOMA_UP	0.000215071	90	281	0.00767296
																																				ALFANO_MYC_TARGETS	0.000222787	86	233	0.00790255
																																				ROME_INSULIN_TARGETS_IN_MUSCLE_UP	0.00024193	124	422	0.00853252
																																				DUTERTRE_ESTRADIOL_RESPONSE_24HR_UP	0.000245587	100	313	0.00861229
																																				ZHANG_TLX_TARGETS_36HR_DN	0.000253384	59	174	0.00883553
																																				REACTOME_G1_S_TRANSITION	0.000270246	40	102	0.00927648
																																				BASAKI_YBX1_TARGETS_UP	0.000270296	94	279	0.00927648
																																				BIDUS_METASTASIS_UP	0.000270539	67	197	0.00927648
																																				STEIN_ESRRA_TARGETS_UP	0.000274358	115	368	0.00935547
																																				BERENJENO_TRANSFORMED_BY_RHOA_UP	0.000277752	157	518	0.00937178
																																				BENPORATH_SOX2_TARGETS	0.000278607	217	708	0.00937178
																																				MISSIAGLIA_REGULATED_BY_METHYLATION_DN	0.000279392	44	115	0.00937178
																																				BLALOCK_ALZHEIMERS_DISEASE_UP	0.0002832	462	1594	0.00944815
																																				MRNA_METABOLIC_PROCESS	0.000291061	33	80	0.00965821
																																				NUCLEOPLASM_PART	0.000298777	71	202	0.00986122
																																				SENESE_HDAC1_TARGETS_UP	0.000318152	132	433	0.0104449
																																				CHANG_CORE_SERUM_RESPONSE_UP	0.000328852	69	207	0.010739
																																				REACTOME_MEMBRANE_TRAFFICKING	0.000339438	45	120	0.0110264
																																				GAZDA_DIAMOND_BLACKFAN_ANEMIA_ERYTHROID_DN	0.000354047	139	462	0.0114407
																																				REN_BOUND_BY_E2F	0.000361981	27	58	0.0116362
																																				REACTOME_ANTIGEN_PROCESSING_UBIQUITINATION_PROTEASOME_DEGRADATION	0.000370165	65	190	0.0118376
																																				SHEN_SMARCA2_TARGETS_UP	0.000379504	117	402	0.0120737
																																				RICKMAN_METASTASIS_UP	0.000386975	95	296	0.0121899
																																				REACTOME_S_PHASE	0.000387107	40	104	0.0121899
																																				GRADE_COLON_AND_RECTAL_CANCER_UP	0.000400394	87	268	0.0125443
																																				DNA_METABOLIC_PROCESS	0.000404897	81	245	0.0126213
																																				OUELLET_OVARIAN_CANCER_INVASIVE_VS_LMP_UP	0.000411144	40	113	0.0127517
																																				CELL_CYCLE_GO_0007049	0.000445524	101	305	0.0136829
																																				CHEN_HOXA5_TARGETS_9HR_UP	0.000445602	70	218	0.0136829
																																				RNA_BINDING	0.000454775	78	243	0.0138954
																																				REACTOME_HOST_INTERACTIONS_OF_HIV_FACTORS	0.000467692	42	116	0.0142197
																																				OXFORD_RALA_OR_RALB_TARGETS_UP	0.000484178	22	45	0.0146487
																																				DACOSTA_UV_RESPONSE_VIA_ERCC3_UP	0.000511929	95	294	0.0153882
																																				REACTOME_ELONGATION_ARREST_AND_RECOVERY	0.000513606	16	31	0.0153882
																																				PID_RB_1PATHWAY	0.000519173	30	62	0.0154799
																																				GRAHAM_NORMAL_QUIESCENT_VS_NORMAL_DIVIDING_DN	0.000528256	31	85	0.015675
																																				CHNG_MULTIPLE_MYELOMA_HYPERPLOID_UP	0.000532554	21	51	0.0157269
																																				ZHOU_INFLAMMATORY_RESPONSE_LIVE_DN	0.000539013	114	362	0.0158419
																																				PENG_RAPAMYCIN_RESPONSE_DN	0.0005452	76	233	0.0159477
																																				MORI_LARGE_PRE_BII_LYMPHOCYTE_UP	0.000554565	33	84	0.0161452
																																				PID_BARD1PATHWAY	0.000563838	16	29	0.0163381
																																				SPLICEOSOME	0.000568164	22	50	0.0163865
																																				REACTOME_LYSOSOME_VESICLE_BIOGENESIS	0.000572942	12	21	0.0164297
																																				REACTOME_CLASS_I_MHC_MEDIATED_ANTIGEN_PROCESSING_PRESENTATION	0.000576838	73	224	0.0164297
																																				JAIN_NFKB_SIGNALING	0.000577647	31	73	0.0164297
																																				YOSHIMURA_MAPK8_TARGETS_DN	0.000587422	114	355	0.016631
																																				MRNA_PROCESSING_GO_0006397	0.000601286	29	69	0.0169458
																																				NUCLEOPLASM	0.000624533	88	266	0.0175012
																																				BILD_MYC_ONCOGENIC_SIGNATURE	0.000627905	69	197	0.0175012
																																				RNA_SPLICING	0.000629499	34	87	0.0175012
																																				MCBRYAN_PUBERTAL_BREAST_5_6WK_DN	0.000645446	53	131	0.0178641
																																				KRIGE_RESPONSE_TO_TOSEDOSTAT_24HR_UP	0.000683622	211	725	0.0188362
																																				SMIRNOV_RESPONSE_TO_IR_6HR_UP	0.000716039	56	160	0.0196417
																																				BROWNE_HCMV_INFECTION_14HR_UP	0.000725641	53	148	0.0198171
																																				SEIDEN_ONCOGENESIS_BY_MET	0.000738283	32	83	0.0200735
																																				MARTINEZ_RESPONSE_TO_TRABECTEDIN_DN	0.00074849	87	264	0.0202617
																																				KAUFFMANN_MELANOMA_RELAPSE_UP	0.000760154	24	60	0.0204876
																																				LUND_SILENCED_BY_METHYLATION	0.000767137	11	16	0.020586
																																				LUI_TARGETS_OF_PAX8_PPARG_FUSION	0.000773048	16	34	0.0206548
																																				GRAHAM_CML_DIVIDING_VS_NORMAL_QUIESCENT_UP	0.000793073	55	173	0.0210985
																																				ZHAN_MULTIPLE_MYELOMA_SUBGROUPS	0.000821412	15	30	0.0217586
																																				REACTOME_FORMATION_OF_THE_HIV1_EARLY_ELONGATION_COMPLEX	0.000840633	16	31	0.0221406
																																				FAELT_B_CLL_WITH_VH_REARRANGEMENTS_UP	0.000843008	24	46	0.0221406
																																				TARTE_PLASMA_CELL_VS_PLASMABLAST_DN	0.000853854	92	295	0.0223304
																																				KEGG_RIBOSOME	0.000866209	29	81	0.0224981
																																				WOOD_EBV_EBNA1_TARGETS_UP	0.000871134	43	107	0.0224981
																																				REACTOME_MITOTIC_PROMETAPHASE	0.000871201	32	82	0.0224981
																																				REACTOME_TRANS_GOLGI_NETWORK_VESICLE_BUDDING	0.000900706	24	54	0.0231631
																																				RIBONUCLEOPROTEIN_COMPLEX	0.000932673	47	137	0.0238857
																																				KEGG_RNA_POLYMERASE	0.000970184	14	28	0.0247437
																																				HAMAI_APOPTOSIS_VIA_TRAIL_UP	0.000985664	156	555	0.0249528
																																				WONG_MITOCHONDRIA_GENE_MODULE	0.000986469	61	207	0.0249528
																																				FLECHNER_BIOPSY_KIDNEY_TRANSPLANT_OK_VS_DONOR_UP	0.00100112	152	523	0.02522
																																				SONG_TARGETS_OF_IE86_CMV_PROTEIN	0.00104842	24	59	0.0263043
																																				SENGUPTA_NASOPHARYNGEAL_CARCINOMA_UP	0.00106079	88	283	0.0265068
																																				KAAB_FAILED_HEART_ATRIUM_DN	0.00108065	48	132	0.0268935
																																				WHITFIELD_CELL_CYCLE_M_G1	0.00108498	53	141	0.0268935
																																				JIANG_HYPOXIA_NORMAL	0.00109295	95	297	0.0269828
																																				POTTI_5FU_SENSITIVITY	0.00112281	19	37	0.0276094
																																				RIBOSOME_BIOGENESIS_AND_ASSEMBLY	0.00113936	10	17	0.0279052
																																				TOOKER_GEMCITABINE_RESISTANCE_DN	0.00115572	45	119	0.028194
																																				BONOME_OVARIAN_CANCER_SURVIVAL_SUBOPTIMAL_DEBULKING	0.0011612	157	480	0.0282162
																																				RIZ_ERYTHROID_DIFFERENTIATION	0.00118953	31	72	0.0287913
																																				LINDGREN_BLADDER_CANCER_CLUSTER_1_DN	0.00123215	116	365	0.0297064
																																				AGUIRRE_PANCREATIC_CANCER_COPY_NUMBER_DN	0.00124027	72	233	0.0297607
																																				MITOCHONDRION	0.00124405	93	324	0.0297607
																																				REACTOME_PEPTIDE_CHAIN_ELONGATION	0.00126712	28	78	0.0301839
																																				DACOSTA_UV_RESPONSE_VIA_ERCC3_DN	0.00127152	270	836	0.0301839
																																				REACTOME_DOWNSTREAM_SIGNALING_EVENTS_OF_B_CELL_RECEPTOR_BCR	0.00129428	35	89	0.0306065
																																				HAHTOLA_MYCOSIS_FUNGOIDES_CD4_DN	0.00130859	39	111	0.0308268
																																				RHODES_CANCER_META_SIGNATURE	0.00133512	25	61	0.0311629
																																				PROTEIN_COMPLEX	0.00134041	220	775	0.0311629
																																				KIM_ALL_DISORDERS_CALB1_CORR_UP	0.00134224	160	524	0.0311629
																																				LINSLEY_MIR16_TARGETS	0.00134305	69	201	0.0311629
																																				KEGG_PYRIMIDINE_METABOLISM	0.00136336	34	94	0.0315156
																																				REACTOME_RAF_MAP_KINASE_CASCADE	0.00139488	7	10	0.0321239
																																				PID_RANBP2PATHWAY	0.00141169	8	11	0.0323903
																																				MORI_IMMATURE_B_LYMPHOCYTE_DN	0.00143522	33	88	0.0326474
																																				ZHANG_BREAST_CANCER_PROGENITORS_UP	0.00143728	119	407	0.0326474
																																				BASSO_B_LYMPHOCYTE_NETWORK	0.00144731	48	138	0.0326474
																																				HEME_METABOLIC_PROCESS	0.00144802	7	10	0.0326474
																																				FLECHNER_PBL_KIDNEY_TRANSPLANT_OK_VS_DONOR_UP	0.00144935	49	142	0.0326474
																																				HESS_TARGETS_OF_HOXA9_AND_MEIS1_UP	0.00146288	26	63	0.0328324
																																				MOHANKUMAR_TLX1_TARGETS_UP	0.00156562	127	401	0.0350109
																																				FAELT_B_CLL_WITH_VH3_21_UP	0.0016319	21	41	0.0363613
																																				KIM_ALL_DISORDERS_DURATION_CORR_DN	0.00165562	50	140	0.0367571
																																				PID_MYC_ACTIVPATHWAY	0.00167408	32	76	0.0370338
																																				BIOCARTA_RAS_PATHWAY	0.00168332	12	21	0.0371052
																																				NUCLEOLUS	0.001738	41	118	0.0381742
																																				REACTOME_RNA_POL_I_RNA_POL_III_AND_MITOCHONDRIAL_TRANSCRIPTION	0.00176889	34	108	0.0384805
																																				INTRACELLULAR_NON_MEMBRANE_BOUND_ORGANELLE	0.00177645	176	594	0.0384805
																																				NON_MEMBRANE_BOUND_ORGANELLE	0.00177645	176	594	0.0384805
																																				BERENJENO_TRANSFORMED_BY_RHOA_DN	0.00177689	122	378	0.0384805
																																				YAMAZAKI_TCEB3_TARGETS_DN	0.0017978	67	205	0.0387972
																																				REACTOME_SYNTHESIS_OF_DNA	0.00181776	33	88	0.0390914
																																				RICKMAN_METASTASIS_DN	0.00183771	86	254	0.0393831
																																				ACEVEDO_NORMAL_TISSUE_ADJACENT_TO_LIVER_TUMOR_UP	0.00186824	51	159	0.0398341
																																				IVANOVA_HEMATOPOIESIS_LATE_PROGENITOR	0.00187811	146	524	0.0398341
																																				DING_LUNG_CANCER_EXPRESSION_BY_COPY_NUMBER	0.00187812	35	100	0.0398341
																																				NIKOLSKY_BREAST_CANCER_16P13_AMPLICON	0.00191982	45	118	0.0404654
																																				PID_ERBB1_INTERNALIZATION_PATHWAY	0.00192099	20	40	0.0404654
																																				SANSOM_APC_TARGETS	0.00192895	71	205	0.0404949
																																				MITSIADES_RESPONSE_TO_APLIDIN_DN	0.00194071	79	241	0.0406035
																																				STRUCTURAL_CONSTITUENT_OF_RIBOSOME	0.00194899	27	76	0.0406346
																																				ABRAMSON_INTERACT_WITH_AIRE	0.00196339	19	44	0.0406346
																																				KOINUMA_TARGETS_OF_SMAD2_OR_SMAD3	0.00196706	246	810	0.0406346
																																				REACTOME_RNA_POL_II_TRANSCRIPTION_PRE_INITIATION_AND_PROMOTER_OPENING	0.00196853	17	37	0.0406346
																																				REACTOME_SRP_DEPENDENT_COTRANSLATIONAL_PROTEIN_TARGETING_TO_MEMBRANE	0.0020011	33	100	0.0410612
																																				TIEN_INTESTINE_PROBIOTICS_6HR_DN	0.0020025	56	162	0.0410612
																																				REACTOME_CELL_CYCLE_CHECKPOINTS	0.00200936	39	110	0.0410655
																																				BERTUCCI_MEDULLARY_VS_DUCTAL_BREAST_CANCER_UP	0.00201845	62	195	0.0411151
																																				UDAYAKUMAR_MED1_TARGETS_UP	0.00203964	48	131	0.04141
																																				BOYLAN_MULTIPLE_MYELOMA_C_D_UP	0.00207747	49	135	0.0419252
																																				REACTOME_GOLGI_ASSOCIATED_VESICLE_BIOGENESIS	0.00208378	21	47	0.0419252
																																				PROTEIN_RNA_COMPLEX_ASSEMBLY	0.00208539	25	62	0.0419252
																																				PASQUALUCCI_LYMPHOMA_BY_GC_STAGE_DN	0.00212354	56	157	0.0425535
																																				DNA_REPAIR	0.00214197	43	118	0.0427839
																																				SHAFFER_IRF4_TARGETS_IN_ACTIVATED_B_LYMPHOCYTE	0.00220068	32	79	0.0438149
																																				PUJANA_BREAST_CANCER_LIT_INT_NETWORK	0.00221411	38	96	0.0439404
																																				IVANOVSKA_MIR106B_TARGETS	0.00231291	33	88	0.0456396
																																				REACTOME_PHOSPHOLIPID_METABOLISM	0.00231552	62	185	0.0456396
																																				WAKABAYASHI_ADIPOGENESIS_PPARG_RXRA_BOUND_8D	0.00232191	243	861	0.0456396
																																				BILANGES_RAPAMYCIN_SENSITIVE_GENES	0.00234195	18	38	0.0458573
																																				REACTOME_NGF_SIGNALLING_VIA_TRKA_FROM_THE_PLASMA_MEMBRANE	0.00234785	51	131	0.0458573
																																				KIM_WT1_TARGETS_DN	0.00240186	130	442	0.0467643
																																				KESHELAVA_MULTIPLE_DRUG_RESISTANCE	0.00241705	31	82	0.0469121
																																				PHONG_TNF_RESPONSE_VIA_P38_COMPLETE	0.002531	79	222	0.0489698
																																				ZHOU_CELL_CYCLE_GENES_IN_IR_RESPONSE_24HR	0.00254059	42	125	0.0490016
																																				GOLGI_APPARATUS_PART	0.00255334	37	97	0.049094
																																				MILI_PSEUDOPODIA_CHEMOTAXIS_DN	0.00258143	145	444	0.0494801
