# Supplementary material for: A peripheral epigenetic signature of immune system genes is linked to neocortical thickness and memory
Source: Nat Commun. 2017 Apr 26;8:15193. doi: 10.1038/ncomms15193 (PMC5414038; doi:10.1038/ncomms15193)
Supplement: Supplementary Data 8 — Inverse ICA2 Loading inferred from the Swiss sample [file ncomms15193-s9.txt]

gid	InverseLoading
cg00000165	1.52936846076167e-06
cg00000363	1.24968518522815e-06
cg00000957	2.03160738467666e-06
cg00001349	1.50623343213905e-06
cg00001364	5.35253077877607e-07
cg00001446	-3.6576812966767e-06
cg00001534	-2.05267489900344e-06
cg00001583	-1.40699500604102e-06
cg00002028	3.0058914112277e-06
cg00002593	-4.14051979219004e-07
cg00002646	6.95549910429284e-08
cg00002719	-1.49525001729557e-07
cg00002808	-5.81575279467681e-07
cg00002810	3.62925575394437e-07
cg00002837	-2.42525854762553e-06
cg00003202	8.77267237524168e-07
cg00003287	1.78333511412879e-07
cg00003345	6.60984456105349e-08
cg00003513	-2.96184483308217e-07
cg00003578	3.96425441335741e-06
cg00003858	-7.30286347610672e-06
cg00004257	-1.23112388475421e-06
cg00004667	-7.10200505781833e-06
cg00006198	-5.82276670939432e-07
cg00006397	-3.59428466693665e-06
cg00006626	-1.09642266028063e-06
cg00007036	6.42953821582824e-07
cg00007221	-2.53367788822072e-06
cg00007800	-1.05521037276166e-06
cg00007898	1.18599201583785e-06
cg00008004	-3.61196929031195e-06
cg00008036	2.17143470072746e-06
cg00008446	-2.30243612255771e-07
cg00008647	-5.53609204577703e-06
cg00008810	-5.57998678285302e-07
cg00008823	-1.25149079227173e-06
cg00008971	-2.20762579078402e-06
cg00009167	1.8414248913381e-06
cg00009292	1.22096634008398e-06
cg00009916	5.61501699893815e-07
cg00010654	-4.44488554551815e-06
cg00010742	-2.10390641250891e-06
cg00011203	-3.66064664406838e-06
cg00011513	2.85374561295793e-06
cg00011717	-9.06183300569169e-07
cg00012362	-3.31343252981533e-06
cg00012386	-2.36837186223063e-06
cg00013349	-4.30616211604757e-06
cg00013369	-8.21927336164392e-07
cg00013409	-4.92910642067698e-06
cg00013899	8.68809757878348e-07
cg00014118	-5.85145144488382e-07
cg00014445	1.37745617168998e-06
cg00014900	-1.88869376206495e-06
cg00015930	-9.83801836868777e-07
cg00016238	4.34377892529254e-06
cg00016593	2.07170931193553e-06
cg00016968	2.61919401996216e-07
cg00017546	1.42262366902946e-06
cg00017970	3.01919613380749e-06
cg00018103	-1.27556494206942e-06
cg00018184	-7.04344256096013e-07
cg00018229	-1.46964575338986e-06
cg00019151	4.91940550724594e-07
cg00019308	1.39182323984292e-06
cg00019458	-2.54324722195938e-06
cg00019759	3.63535959473872e-06
cg00020474	9.31443056338422e-06
cg00020720	6.32205414548747e-06
cg00021123	1.41886902704571e-07
cg00021550	-1.27555210533906e-06
cg00021933	2.26580568326777e-06
cg00022054	-9.29710466342843e-07
cg00022642	2.59581363702739e-06
cg00023024	-1.79808994563611e-06
cg00023154	-2.16957933522455e-07
cg00023492	-8.55549084551483e-07
cg00023702	-2.69065489910159e-06
cg00023726	-1.3197188941911e-07
cg00025211	-2.37631970289828e-06
cg00025357	8.68740657190641e-07
cg00025643	-2.82210659680254e-07
cg00026222	2.99466512559924e-06
cg00026457	5.22931746080275e-06
cg00026546	2.07254496182401e-07
cg00026803	5.43347268057302e-08
cg00026909	1.25179304222026e-06
cg00027570	-4.07968127132852e-06
cg00027637	3.43481443988521e-06
cg00028184	-1.9758627714373e-07
cg00028507	-6.67670167420566e-07
cg00030047	-8.00377728077918e-07
cg00030466	3.69573350190978e-06
cg00030476	1.1421107154307e-06
cg00030501	-4.87953287208407e-06
cg00030604	1.06197797215333e-06
cg00030816	6.96114815346408e-07
cg00031063	2.13244885454996e-06
cg00031456	-5.85921108853257e-07
cg00032643	3.62035789383245e-06
cg00032879	1.39896841115363e-06
cg00034101	-3.47480659482401e-07
cg00034416	-2.20598613133824e-07
cg00034433	-2.13126145032732e-06
cg00035000	1.99577274996983e-06
cg00035237	3.69177559719026e-06
cg00035249	-8.47045942748598e-07
cg00035847	-1.91412253580635e-06
cg00035969	-8.98889597162125e-07
cg00036110	8.16347194160095e-06
cg00036263	-1.85523776862354e-06
cg00036347	-1.40571175397412e-06
cg00036599	1.98042273138131e-06
cg00037072	2.59798811912051e-06
cg00038446	1.1420350207531e-05
cg00038675	-4.72871602643996e-06
cg00038877	5.63100216481811e-06
cg00039326	-1.72806965579185e-06
cg00040067	-2.81866943340626e-06
cg00040367	3.33993902104522e-06
cg00040380	1.00978400416587e-06
cg00040446	7.26419031417375e-06
cg00040588	8.83848702118051e-07
cg00040986	-2.21430303263242e-06
cg00041014	1.10682592035883e-06
cg00041401	-4.2695377255566e-07
cg00041872	4.29483307033123e-06
cg00042144	-1.82657397062273e-06
cg00042356	2.06525568649593e-06
cg00042657	9.08415123066813e-07
cg00043510	-2.2831240786395e-06
cg00043599	-7.48663815086009e-06
cg00043790	1.25304176614437e-06
cg00044463	-8.27552452393874e-07
cg00044796	2.31121348196374e-06
cg00045114	9.26549959424987e-06
cg00045275	3.53397992211704e-06
cg00045607	2.20754850943905e-06
cg00045689	1.2654909664857e-06
cg00046018	4.09142541650592e-07
cg00046105	1.28764427296328e-06
cg00046410	-1.66952414383843e-06
cg00046625	2.48030766477056e-06
cg00048381	-5.19276576364205e-06
cg00049156	2.51611620072344e-07
cg00049253	8.17188304823701e-07
cg00049400	6.49149282630748e-08
cg00049691	-1.94184746945771e-06
cg00049709	3.74617043112367e-07
cg00049718	-3.03241840017902e-07
cg00050294	-1.15306051530606e-06
cg00052482	-2.16124971755534e-06
cg00053086	7.18493390601113e-07
cg00053851	7.90976502770015e-06
cg00055603	1.9475383178061e-06
cg00055811	-1.10295902021859e-07
cg00055881	2.29066403623482e-06
cg00056433	8.95664427226953e-07
cg00056754	2.29208876559423e-07
cg00057114	1.39009627579365e-06
cg00057676	7.20776766946888e-07
cg00057791	1.53769104902967e-06
cg00058291	1.35482927139474e-06
cg00058296	-2.88983528662189e-06
cg00058299	-8.47459718579507e-07
cg00058923	1.88550701523051e-06
cg00059015	-2.00393888137901e-06
cg00059459	-4.2909303140911e-07
cg00059737	-4.2468913424878e-07
cg00060374	-4.4966218889378e-06
cg00060606	-9.3269965241539e-07
cg00060956	7.71648218822429e-07
cg00061678	-2.64405315137564e-06
cg00062020	-5.25204993616457e-06
cg00062312	4.45542772507598e-08
cg00063077	1.70927018016602e-06
cg00063456	-8.7124663738615e-07
cg00063748	-3.13554929888267e-06
cg00063982	-4.5347265493177e-06
cg00064255	-2.14805009046168e-06
cg00064261	2.58249003524716e-06
cg00065048	1.66529261171276e-06
cg00065071	-1.15319654734175e-06
cg00065215	1.8198042662354e-06
cg00065569	-7.84860091890712e-07
cg00065905	5.36131832149719e-06
cg00065957	-3.80899176634343e-06
cg00066270	1.4308350818622e-06
cg00066499	5.38840599986571e-07
cg00066554	7.28112660709409e-08
cg00066671	-2.68773113707205e-06
cg00066722	3.14511150056236e-06
cg00067058	1.82040532825566e-06
cg00067102	-6.4781280851913e-07
cg00067196	-5.33255089818725e-06
cg00067518	-5.28680028647682e-07
cg00068153	2.74313863570631e-06
cg00068412	9.2519077935998e-07
cg00068433	3.68419225162291e-06
cg00068503	-2.26047580500349e-06
cg00069002	1.41108065633716e-06
cg00069014	-3.10319080222907e-06
cg00069017	-2.45941721932773e-06
cg00069059	-3.05011400966347e-06
cg00069860	2.41128043529403e-06
cg00070162	-3.81561712630562e-06
cg00071250	-2.53397851792576e-06
cg00071381	-1.42754522569955e-07
cg00072675	-2.32754180513394e-06
cg00073244	3.54909882512591e-06
cg00073543	1.05696966306254e-05
cg00074184	-7.21642431652419e-07
cg00074379	2.52412003788005e-08
cg00075975	4.33550754160999e-06
cg00076797	3.75095123255866e-06
cg00077457	1.84442360116607e-06
cg00078456	-2.48105108690672e-06
cg00078968	-6.35941272467349e-07
cg00081019	1.19239800220495e-06
cg00081251	7.67557729240193e-07
cg00081729	-1.48842187898567e-06
cg00081799	-1.90585920122681e-06
cg00082182	1.90456963645755e-06
cg00082285	1.09644940689388e-07
cg00082497	-8.91712727134734e-07
cg00083262	-4.66096209037156e-06
cg00085403	1.17330825205083e-06
cg00085493	-9.8842578209583e-06
cg00085790	-7.7399512479721e-06
cg00085830	1.776021770785e-06
cg00086243	7.46519294251411e-07
cg00086266	-3.19448353333168e-06
cg00087273	-1.25513400127048e-06
cg00087420	1.32940066407217e-06
cg00087511	-2.25988537904482e-06
cg00087546	7.04237716875353e-08
cg00087735	6.2954878632334e-07
cg00087884	1.13836528680418e-06
cg00088080	-5.3492815683875e-06
cg00088183	4.3389709434619e-06
cg00089372	2.15848686512951e-06
cg00089512	-1.97717020259115e-07
cg00089915	-3.22098312187575e-07
cg00089945	-1.90636141082609e-07
cg00090103	-3.52963932328004e-06
cg00090197	1.78832536415758e-06
cg00090648	1.39200997205618e-06
cg00090764	-1.59343122958872e-06
cg00091004	5.60150429595052e-07
cg00091162	7.23987421876026e-06
cg00091285	5.20164206980493e-06
cg00091302	-1.0837900446097e-06
cg00092644	-1.4181008300931e-06
cg00092992	-3.79245064492865e-06
cg00093220	1.7891496271298e-06
cg00093436	4.33493698068896e-06
cg00093900	-2.72851254482321e-06
cg00094006	-1.87864460541792e-06
cg00094095	4.0497921216403e-07
cg00094585	-1.80135594750098e-06
cg00095214	-2.98463286831513e-06
cg00095326	6.92389799239437e-07
cg00095526	-6.65186384618965e-06
cg00095594	1.11346052597229e-06
cg00095674	-1.20327550744819e-06
cg00095688	-5.27524135460742e-06
cg00097038	3.05995489593732e-07
cg00097228	1.77509958248958e-06
cg00097452	4.05136107302297e-06
cg00097573	1.81833553404344e-07
cg00097599	1.92247947415503e-06
cg00097626	-8.26575388440943e-08
cg00097968	8.90732441845093e-07
cg00098336	-6.9943781545338e-07
cg00098693	-7.11517330717674e-07
cg00099216	-1.03285058402244e-06
cg00099427	-2.9092148702187e-06
cg00099768	8.20446589242869e-06
cg00100762	-9.10093979775111e-07
cg00101118	1.74191432619103e-06
cg00101227	2.43489935142637e-06
cg00101629	-1.4840458451287e-06
cg00101986	2.97416555726102e-07
cg00102093	2.78324930593278e-06
cg00102166	1.73943431133704e-06
cg00102183	-1.65635730245918e-06
cg00102714	3.1495988206232e-06
cg00102955	1.14894354401668e-06
cg00103132	2.01376484329413e-06
cg00103209	2.92688174060551e-06
cg00103329	1.32408127335293e-06
cg00103398	-6.70368591365084e-07
cg00103568	-5.73542092814031e-06
cg00103908	1.75663228542654e-06
cg00105102	1.61950671723489e-06
cg00105470	3.41517504974793e-06
cg00105640	-4.4655072415286e-06
cg00106073	-2.15482224154809e-06
cg00106196	-1.33602517701524e-06
cg00107046	7.71284388574137e-07
cg00107241	2.72415307354213e-06
cg00107782	-8.49658621726404e-08
cg00107970	-2.76942055481896e-06
cg00108454	2.23951156594462e-06
cg00108716	3.59186955430382e-06
cg00109164	1.31393669798607e-06
cg00109293	-2.86677726517981e-06
cg00110769	8.06162682816584e-07
cg00111333	-2.52661722795403e-06
cg00111948	6.36307171490571e-07
cg00112238	5.12095330841602e-06
cg00112251	-2.24536108599423e-06
cg00112260	-3.70207731420973e-07
cg00112588	2.80166776000158e-06
cg00112780	3.60379139009117e-06
cg00112929	2.62848348439131e-06
cg00112952	-2.39406915146056e-06
cg00113117	-2.24421500346001e-06
cg00113194	5.82865758260246e-08
cg00113315	-4.91113249692158e-06
cg00113369	1.5784850222985e-07
cg00113712	-2.6404273979883e-06
cg00114008	3.23603772824507e-06
cg00114029	6.78648257713683e-07
cg00114084	-5.28154681879713e-07
cg00114710	8.88864716254949e-07
cg00114966	1.77174134372353e-06
cg00115101	8.14074214895745e-07
cg00115313	-1.88794110424297e-06
cg00115980	-4.27018065674987e-07
cg00116092	-9.3549014808363e-07
cg00116430	-1.25825405939163e-06
cg00116658	1.15729065874218e-06
cg00117172	-3.59701890828251e-06
cg00117335	3.01819698744846e-06
cg00117825	-7.55336994913788e-07
cg00118468	-1.07299442167594e-06
cg00118507	-1.83138560511951e-06
cg00118966	1.33208915432381e-06
cg00119186	-1.59803146363297e-06
cg00119241	4.20027157978631e-07
cg00120358	3.90887701361199e-06
cg00120825	-8.85105920581018e-07
cg00120948	-1.13443221820968e-06
cg00121147	-2.23907709140148e-06
cg00121374	-5.42409731455262e-07
cg00121533	1.21234334113996e-06
cg00122254	2.02537839845433e-06
cg00122659	-1.91389707678296e-06
cg00123035	3.04740334366845e-06
cg00123090	5.99728659699624e-07
cg00123104	3.48609990955658e-06
cg00124009	2.34735517049283e-07
cg00124011	3.61014049855441e-09
cg00124774	2.41280894245224e-06
cg00124920	3.04509114271546e-06
cg00125159	1.11764404371296e-06
cg00128766	3.34676025772774e-07
cg00128877	-1.90075932894012e-06
cg00128951	3.60767315160778e-06
cg00129132	-3.94104038631263e-06
cg00130693	3.84506551497265e-06
cg00132255	2.4465296410667e-06
cg00136477	2.69291719310748e-06
cg00137944	-1.06482252799571e-08
cg00139056	-3.43405029932667e-07
cg00142815	-2.00229916339189e-06
cg00143623	1.71459606647138e-06
cg00143998	-1.58913110106967e-06
cg00145253	-4.38023698648232e-07
cg00145672	1.69227010207381e-06
cg00145904	4.61866050863409e-07
cg00145911	-3.43449761961827e-06
cg00145915	-1.08260784210884e-06
cg00145969	-5.16205741139775e-08
cg00145979	2.36085626630844e-06
cg00146437	2.22538632069558e-06
cg00146645	-9.14401579060742e-07
cg00146669	-6.16750530813297e-06
cg00147160	-4.03494865412043e-06
cg00147307	-1.32339736684796e-07
cg00147638	5.38263705742561e-07
cg00147850	2.32221571606917e-06
cg00147943	7.08376990372721e-08
cg00148513	1.77460606372504e-06
cg00148881	-1.84892536334475e-06
cg00149213	-4.93329304693801e-06
cg00149492	3.09687223019463e-06
cg00149537	1.36811270581491e-06
cg00149684	-1.81754020541726e-07
cg00150520	2.74431523062456e-06
cg00150774	2.40848974344608e-06
cg00151048	1.78742666427223e-06
cg00151525	5.98560314639131e-07
cg00151565	-1.38289807534653e-06
cg00151676	1.92058339084657e-06
cg00151709	-1.21208043535069e-06
cg00151906	5.82724350710622e-07
cg00152008	-1.23220523227622e-06
cg00152047	-3.24341721329888e-07
cg00152117	4.20642132467314e-06
cg00152515	-2.42542227317993e-06
cg00152577	1.27811300709188e-06
cg00152708	2.15055067536471e-06
cg00152878	-1.9964896935038e-06
cg00153101	6.80519753257133e-06
cg00153395	4.23000761087479e-06
cg00153856	-2.03569256177412e-06
cg00154064	-1.39115079705191e-06
cg00154554	-4.78466062911541e-07
cg00154846	1.64983838180727e-06
cg00154957	2.44460140716959e-07
cg00154982	6.36001585344682e-08
cg00155063	-4.38885698508759e-07
cg00155314	-1.18202177571612e-06
cg00155397	2.34868713650811e-06
cg00155429	1.02991279859283e-06
cg00155504	5.25771688914685e-07
cg00155514	-1.12882879637961e-06
cg00155732	-1.66638908092293e-06
cg00156072	4.92651290496669e-07
cg00156403	-7.10134789331585e-07
cg00156991	1.77667537090987e-06
cg00157179	1.38823120863015e-08
cg00157638	8.43478079718265e-06
cg00157755	-2.64274937668235e-06
cg00158654	1.70577090323456e-06
cg00159212	-3.02396367805733e-06
cg00160066	-3.16096104088301e-06
cg00160262	1.66990220994654e-06
cg00160583	1.78900807600642e-06
cg00160667	4.35847157103479e-07
cg00160914	2.80011749860989e-06
cg00160981	-4.95967227599248e-07
cg00161124	1.13710877034364e-05
cg00161770	-6.65039890928976e-07
cg00161970	-3.08412282693404e-07
cg00162064	3.63609536155915e-06
cg00162421	1.88493166043643e-07
cg00163018	-3.19909556915202e-06
cg00163089	3.14350855776903e-06
cg00163462	3.61250854145773e-06
cg00163481	4.21128433228664e-06
cg00163510	2.62844961557567e-06
cg00163541	-1.12776792260749e-06
cg00163784	1.03205568553334e-06
cg00164458	-1.61208406210936e-06
cg00164462	3.13186384734322e-06
cg00164546	3.87118913704715e-07
cg00164894	-9.3356376022683e-07
cg00165011	1.59702239428371e-06
cg00165078	2.19226568871093e-07
cg00165121	-3.51403023458383e-06
cg00165323	-1.88086636194785e-06
cg00165535	-6.39422901520436e-07
cg00165619	-2.94652322315376e-06
cg00165631	-8.63200348584443e-07
cg00165862	-1.81945218646605e-06
cg00166706	4.70764141955758e-07
cg00168240	-7.68772824867917e-06
cg00168835	2.86427885482665e-06
cg00169111	-1.42348314780472e-06
cg00169776	2.6149905150505e-06
cg00170536	6.76990894573529e-06
cg00170796	-8.33426311379978e-07
cg00171084	2.50030315007179e-07
cg00171113	3.96176090052072e-06
cg00171203	2.59617773900912e-06
cg00171947	-2.7420068715729e-06
cg00172227	-3.91133097066951e-07
cg00172330	1.02119039731745e-06
cg00172408	1.33880098916741e-06
cg00172597	3.48972698288229e-06
cg00172603	-7.90978434197833e-06
cg00172631	-4.28830864601751e-06
cg00172696	-2.35527863071767e-06
cg00172812	-1.70858324572539e-06
cg00172849	4.25060430514106e-07
cg00173141	-6.14497256776641e-07
cg00173405	1.07600496431465e-06
cg00173504	2.65342018439921e-06
cg00173787	3.34059354218155e-06
cg00173804	3.03857958375648e-06
cg00174428	1.16158812490059e-06
cg00174654	-1.25240929899415e-06
cg00175150	1.66159750622471e-06
cg00175403	-7.70703242433734e-06
cg00175702	-1.25978961714621e-06
cg00176043	7.13437608685295e-06
cg00176111	-5.85162541906169e-07
cg00176638	3.55587500857612e-06
cg00176657	-2.20969332742906e-06
cg00176672	5.73760793856016e-06
cg00177127	1.10305426702916e-06
cg00177203	2.83606819500846e-06
cg00177290	-4.67304702634459e-07
cg00177390	9.39559465066894e-08
cg00177797	-3.53224536849872e-06
cg00178122	2.3960683542981e-06
cg00178427	2.73870910603485e-06
cg00178562	-6.12450488629509e-07
cg00178661	-1.98798522965745e-06
cg00178850	-7.67621671593615e-06
cg00178877	3.95872059763248e-06
cg00180559	5.0865579499798e-06
cg00181968	1.58594469314556e-06
cg00183684	-3.95545668670474e-06
cg00184452	-4.17943411745381e-07
cg00184512	3.16540696854996e-06
cg00185566	-2.3402234639532e-06
cg00187465	-3.18077527814171e-06
cg00187614	-4.38547780273127e-07
cg00188746	4.4495771905797e-06
cg00194374	2.58540277135749e-06
cg00194886	-2.78678476802333e-06
cg00197028	1.5430192058595e-06
cg00203284	-3.67451196301261e-06
cg00205485	3.98756561820572e-07
cg00205605	-3.34489780109505e-06
cg00207865	-9.94332042154624e-07
cg00207921	-1.8004350041376e-06
cg00208830	1.5770485943222e-06
cg00209951	4.73650768806525e-07
cg00211609	-3.78029009023146e-06
cg00212470	-4.3792433126891e-06
cg00212521	7.36417753769749e-07
cg00213004	2.62314821025014e-06
cg00215182	-3.08350218074993e-06
cg00217461	-2.52025310486052e-06
cg00222472	2.00670264631221e-06
cg00223046	2.26430933285212e-08
cg00223186	2.83267765868661e-06
cg00223950	1.71704807467592e-07
cg00224299	7.45480334175137e-07
cg00224508	-1.39603975502324e-06
cg00228689	-1.02530591073203e-06
cg00228796	-6.26534625120868e-06
cg00228891	9.76109272935813e-07
cg00231049	-2.01466906570028e-06
cg00231528	3.29531903009602e-06
cg00233485	8.14975434915348e-07
cg00234017	-2.70694701168055e-06
cg00234370	-8.21279528053032e-07
cg00242098	5.11905062087095e-08
cg00242147	1.70622954559156e-07
cg00242627	-2.13833711636951e-06
cg00245778	1.60496183607183e-07
cg00246451	-7.07177211926488e-07
cg00247426	-2.12691425653458e-06
cg00247489	-1.12461944552912e-06
cg00248302	-4.69739871676342e-07
cg00248454	-2.45332858023488e-07
cg00248795	-3.87907303074784e-06
cg00249030	5.31417652288016e-06
cg00249614	2.71870438429233e-06
cg00249974	-1.92345605696694e-06
cg00250483	-3.71653246385745e-06
cg00250761	4.86524467616288e-07
cg00251125	-9.37609291426836e-07
cg00251250	3.95536328829186e-07
cg00251405	1.20211744615994e-06
cg00251536	2.11290678711322e-06
cg00251678	-8.41187464939331e-06
cg00251716	-7.8197252763118e-06
cg00252149	1.01046886032199e-06
cg00252408	1.83412915261027e-06
cg00252422	-1.43045140344783e-06
cg00252442	-2.7765009539071e-06
cg00252701	-1.446032295623e-06
cg00252781	-5.99087542225221e-07
cg00252804	-9.676475549936e-08
cg00253564	3.78597069035158e-06
cg00254258	6.7066157236965e-07
cg00254532	-2.13388851990876e-06
cg00254771	1.04584206804861e-06
cg00255368	4.16934421909378e-06
cg00255405	-4.40874320778561e-06
cg00255699	3.04958067453468e-06
cg00255821	5.44335959917874e-06
cg00255837	1.98608621602159e-06
cg00255925	-3.09620601949446e-06
cg00256046	3.96942902983928e-06
cg00256155	3.10340096893019e-06
cg00256767	1.02748076557433e-07
cg00257455	-4.57929033064077e-06
cg00257473	1.50058793307444e-07
cg00257659	2.27645805620158e-06
cg00257786	2.7871830711635e-06
cg00258316	-2.13837321417064e-06
cg00258499	9.17582965122115e-07
cg00259249	8.75956018723768e-07
cg00259279	2.2659229978647e-06
cg00259367	3.45074007724084e-06
cg00259886	2.08344362597386e-06
cg00261668	-2.63938678570222e-06
cg00261690	1.0783725870641e-06
cg00262415	-3.56469748306855e-06
cg00262621	1.30100304077985e-06
cg00265415	-1.45365512152496e-06
cg00265863	-4.45169061983991e-07
cg00267713	2.54561300754093e-06
cg00269115	2.26753921726159e-06
cg00270521	1.13314468092274e-08
cg00272446	4.13187436635027e-08
cg00279406	-5.87952661194426e-07
cg00279700	2.01305575510728e-06
cg00279790	2.58323635957995e-06
cg00280609	1.87581813380828e-06
cg00282347	2.87979087664478e-06
cg00286621	-3.95318777130472e-06
cg00287370	-8.05823123681644e-07
cg00290506	1.30965726002546e-06
cg00290994	4.29382062772229e-07
cg00291366	-2.58122094660912e-06
cg00292107	2.98739171842625e-06
cg00292312	1.55245824140966e-06
cg00292669	-3.67505652037608e-06
cg00293644	-2.00031985383469e-06
cg00294096	-2.53219678000375e-07
cg00294940	4.5825846559961e-06
cg00295382	1.45096538925518e-06
cg00295572	3.09251554444233e-07
cg00295744	2.18382015125057e-06
cg00295780	2.80857577107979e-06
cg00295853	5.56220582009813e-06
cg00296079	-1.06363184372112e-07
cg00296158	3.94355645920633e-08
cg00296458	-4.16041168396206e-07
cg00296501	1.71513808094542e-06
cg00296565	-2.66539962659206e-06
cg00296652	-5.3645616041109e-07
cg00297432	2.61684803258203e-06
cg00297832	-1.45939774591149e-06
cg00297950	-1.90558388499111e-06
cg00298020	6.63441993934914e-07
cg00298399	7.50811186870503e-07
cg00298532	2.59256230451497e-06
cg00298977	6.62784828176526e-07
cg00299070	3.21358671201477e-06
cg00299257	1.09642936887162e-06
cg00299820	-3.56961331541173e-06
cg00300039	5.0949723636192e-07
cg00300046	3.9473484438275e-07
cg00300303	-2.04798460106444e-06
cg00301726	9.62614541793327e-07
cg00301795	1.85386110660881e-06
cg00302521	2.83508961667946e-06
cg00303378	3.73186792675613e-06
cg00304076	4.3256453842334e-07
cg00304388	-5.10204919581055e-06
cg00305071	-3.04508058826706e-07
cg00305188	-5.23736252618223e-07
cg00305193	-2.33956796832629e-06
cg00305229	2.9554665832197e-06
cg00305285	8.81213715082237e-07
cg00305374	4.15135495957701e-06
cg00305774	1.20478904863582e-06
cg00305874	1.5591809779558e-07
cg00306003	-1.61222428637997e-07
cg00306426	-3.891248621344e-06
cg00306607	1.86176067097323e-06
cg00306838	7.88165592352432e-07
cg00307383	-3.19827795855752e-06
cg00307483	5.69634463605727e-06
cg00307685	1.51017133484515e-06
cg00307818	-3.38979561263869e-06
cg00308185	1.56730707606853e-06
cg00308438	1.4087444319845e-06
cg00308767	-2.45115232063598e-07
cg00308936	-6.3898777084709e-07
cg00309178	1.33030008820869e-06
cg00309462	1.16727934881593e-06
cg00309945	1.6979229830846e-06
cg00310044	1.62746633492218e-06
cg00310404	1.23895539097918e-06
cg00310940	-9.1908197548988e-07
cg00310968	-1.20419715159809e-06
cg00311303	2.27645250541837e-06
cg00311307	-3.46546271587493e-07
cg00311360	2.29107627337265e-06
cg00311883	-8.9936740315716e-07
cg00312474	-4.6498855093713e-08
cg00312809	1.18207724341483e-06
cg00313106	-3.82332688204854e-08
cg00313914	2.1139995450565e-06
cg00313981	8.40037692139996e-07
cg00314240	1.56295957590436e-06
cg00314892	1.53328851435171e-06
cg00317626	1.99024495881795e-06
cg00317754	-5.59003197484527e-07
cg00318000	-1.12271874008971e-06
cg00318631	-1.46509000740321e-06
cg00318756	2.19313820532028e-06
cg00318766	-3.70588750991987e-07
cg00319312	-1.07294963537194e-06
cg00319545	-1.10040513096808e-06
cg00319893	-2.15174320681396e-06
cg00321065	-4.80474538785112e-07
cg00321478	-2.66759590944744e-06
cg00321642	-3.09829459862693e-06
cg00321850	-3.20462091628031e-06
cg00321867	-2.45845238004753e-06
cg00322486	6.86078449409862e-07
cg00323313	6.11447153035804e-08
cg00325149	1.4381866098306e-06
cg00325531	3.89828620321674e-06
cg00325919	3.44223654654547e-06
cg00327437	2.55721562113777e-06
cg00327483	-1.31648692540901e-06
cg00327516	-2.05676193993562e-07
cg00328058	2.155133237337e-06
cg00328210	1.51597208063225e-06
cg00328227	-9.22437204723544e-07
cg00328597	-4.65950875594906e-06
cg00328724	-4.98195856238396e-07
cg00328870	2.25580521059514e-06
cg00328972	1.24392566794524e-06
cg00329272	-1.04158826426628e-06
cg00329697	-4.01383053249873e-06
cg00329748	-1.76017279140581e-06
cg00330370	-2.86184786869453e-06
cg00330455	-2.62934841872712e-06
cg00335361	-2.54316497760511e-07
cg00337821	1.12169402806463e-07
cg00338002	4.34250119242769e-07
cg00338479	-2.21137554811842e-06
cg00338801	3.29039670528415e-06
cg00339300	3.82944185528744e-06
cg00339319	-1.55971781712011e-06
cg00339356	4.79512708976118e-08
cg00339782	-5.12734028958296e-06
cg00340024	-8.41444890311662e-07
cg00340127	-3.40574204657042e-06
cg00340251	6.85107862888181e-07
cg00341060	-1.44514256736489e-06
cg00341297	3.42458626157295e-06
cg00341602	6.21778944072945e-07
cg00341980	-2.47863592163755e-06
cg00342358	7.64297256471503e-06
cg00343906	6.11344352966124e-07
cg00344178	5.23963819601296e-06
cg00344209	3.15400061614067e-06
cg00344655	9.23579440026426e-07
cg00345792	-2.81433353645435e-06
cg00345965	-3.03474308482208e-07
cg00346208	-2.41246305732619e-06
cg00346236	2.2310467964814e-06
cg00346446	-2.55662786636952e-06
cg00346501	-1.6119876125962e-06
cg00346898	5.89803797781903e-07
cg00346985	7.03937808543246e-07
cg00347228	8.4543211840525e-07
cg00347280	2.23621233808798e-07
cg00347563	-3.24853926734817e-07
cg00347677	2.97305019581125e-06
cg00347918	9.39118273250438e-07
cg00348771	2.65734392620201e-06
cg00348992	-2.2277521745168e-06
cg00349061	-1.46643020534783e-06
cg00349071	5.1115201594245e-07
cg00349573	-9.66930993207219e-07
cg00349607	4.81145878811656e-07
cg00349776	-3.25914393553179e-06
cg00350519	7.11894050490759e-07
cg00351750	-5.99965842842675e-06
cg00352106	-2.96023448916522e-06
cg00352397	1.73116292597307e-06
cg00352560	1.42255540053191e-06
cg00352913	-1.40598286173822e-06
cg00353407	-3.18280205579703e-06
cg00353659	2.57775478077993e-08
cg00354179	-1.05741261995428e-06
cg00355315	-6.68650339332389e-07
cg00355633	3.02824622872056e-06
cg00355656	-1.13066410601653e-06
cg00355799	3.78093523908983e-07
cg00356916	-4.63341501042591e-06
cg00357368	3.35862957000083e-06
cg00358451	-1.24432528594502e-06
cg00358660	-3.44232301438076e-06
cg00358880	2.44202996484714e-06
cg00358936	3.96414398733374e-07
cg00359365	1.67495541081362e-06
cg00359395	2.22943032993743e-06
cg00359465	1.76302049862e-06
cg00361992	-3.67862212221703e-06
cg00365524	1.87837486920844e-06
cg00367463	7.8325509536872e-06
cg00368415	3.36785996381471e-06
cg00370968	-6.06940624864847e-07
cg00371107	2.95669327955215e-06
cg00371134	2.86125737049188e-06
cg00371239	3.3433633162195e-06
cg00371368	-2.32878755251561e-06
cg00372940	-2.58789708106952e-06
cg00373020	-4.85952253186417e-06
cg00373131	4.61842104060802e-06
cg00373247	-1.10282637217301e-06
cg00373616	1.10372606229462e-06
cg00373665	3.16832859988971e-06
cg00375983	3.25548875249204e-07
cg00379090	-1.07450760109469e-06
cg00382944	4.39597894573461e-06
cg00383020	6.23723799155843e-07
cg00383081	-1.19101352837687e-06
cg00383209	1.63969574545606e-06
cg00383290	-1.06552738855505e-06
cg00383735	-2.13118937910362e-06
cg00383763	-1.68028375184533e-06
cg00384553	7.25794763203814e-07
cg00384847	1.80544259919398e-06
cg00385863	2.06447563490368e-06
cg00385906	2.79259977262653e-06
cg00385956	-1.46807245379867e-06
cg00386338	-2.46517778942263e-06
cg00386725	5.96395558926682e-06
cg00386961	-1.69003991423872e-06
cg00386984	-1.48141769746511e-06
cg00387090	1.15906928064715e-06
cg00387445	-5.50234176752e-06
cg00387551	3.93436258815581e-07
cg00387621	2.12535648365838e-07
cg00387941	2.2088707023053e-06
cg00388391	5.1044132308862e-06
cg00388439	-2.09418695109306e-06
cg00388605	1.12386729780343e-06
cg00388673	3.92793713025184e-07
cg00389081	2.15476292787992e-08
cg00389420	6.26686848095908e-07
cg00390654	-1.581288936035e-06
cg00391668	-2.43984983957462e-08
cg00392257	-5.33854134684607e-06
cg00392677	-1.75678725547204e-06
cg00393182	3.93559834971054e-06
cg00393247	3.42903989730944e-06
cg00393263	1.53778698705937e-06
cg00393673	9.29628160390055e-07
cg00394221	-2.69190872096862e-06
cg00395501	1.81955561334526e-06
cg00395931	9.0177267744518e-07
cg00396230	3.1762256358099e-06
cg00396407	1.7323652330102e-06
cg00397103	-1.16409755055442e-06
cg00397104	1.85305117835275e-07
cg00397635	1.43654244991596e-06
cg00397740	1.17319798207125e-06
cg00397989	9.1243682983909e-07
cg00400948	-5.67418093793081e-07
cg00401233	-8.69441108369313e-07
cg00401797	-2.10516684260005e-06
cg00402366	1.01737715527836e-06
cg00402554	6.67037650330906e-07
cg00402812	-2.25491798277443e-06
cg00404053	-5.05544278426869e-06
cg00404177	-3.30642458293806e-06
cg00404394	5.01634557878946e-06
cg00405069	2.96241846067268e-07
cg00405232	3.20230407246171e-06
cg00407231	3.7551968820407e-06
cg00408773	1.47336272080709e-07
cg00409816	-6.43908180015776e-07
cg00410422	-5.01121841091555e-07
cg00410895	2.12560803328388e-06
cg00413097	1.8975552569169e-06
cg00413352	-2.88517273984895e-06
cg00414013	1.47043495783303e-06
cg00416130	8.56658744178723e-07
cg00416176	1.02486547005301e-06
cg00416727	-2.01472377269833e-06
cg00417025	5.7159439317829e-07
cg00417094	-1.9549432788973e-06
cg00417419	1.14131677074321e-06
cg00417605	-1.52028978611455e-06
cg00418068	-3.932057527453e-06
cg00418071	-1.68572914513216e-06
cg00418146	3.3096159443742e-06
cg00418303	4.39399864648923e-06
cg00418943	-1.19510346396146e-06
cg00419040	-2.26009361217712e-06
cg00419117	2.13848627606634e-06
cg00419321	1.66891280360161e-06
cg00419564	-1.43820534655014e-06
cg00419759	5.74648146473312e-07
cg00420347	-4.08042458131711e-07
cg00420884	4.92940797620455e-06
cg00421368	1.9800074756119e-06
cg00421541	-7.80334467366097e-07
cg00421585	-2.19437312446118e-06
cg00421624	8.21936597053085e-06
cg00423039	-3.35667807426165e-06
cg00423486	3.34664097722167e-06
cg00423597	8.89028913438524e-08
cg00425213	1.58853737663417e-06
cg00425885	-9.92997477187995e-07
cg00426089	-6.32057124264852e-06
cg00426377	-9.38349559112121e-08
cg00426822	-6.94362137113819e-07
cg00426921	1.86829693169807e-06
cg00427454	4.92294115893076e-06
cg00428296	2.61227634534315e-06
cg00432789	5.14729468529543e-07
cg00433406	1.59738547607453e-06
cg00438309	-1.04736008437984e-07
cg00443516	-1.33147427302884e-06
cg00446235	-7.06216831579756e-07
cg00447632	2.58764040774648e-07
cg00447682	-1.96711723778974e-06
cg00448578	1.47432852524556e-07
cg00448707	1.61306632693132e-06
cg00448752	-3.60288842167148e-06
cg00449021	1.31306958282197e-06
cg00449821	-1.25936136394451e-06
cg00450060	3.15717382516458e-06
cg00450164	-2.16491767141196e-06
cg00450304	1.61717717497196e-06
cg00450425	-9.284033726068e-07
cg00451039	-1.80458840472786e-06
cg00452133	2.51319549938386e-06
cg00452270	-3.33975083691326e-07
cg00452755	-2.98313926062609e-06
cg00452835	2.80542657818629e-06
cg00454274	6.88920134135835e-07
cg00454742	-3.34596862829726e-06
cg00454749	7.59849927475227e-07
cg00454862	2.0149684588193e-06
cg00454932	-2.10817894682528e-06
cg00455333	3.57406424291557e-06
cg00455424	-3.7699970576525e-06
cg00456216	-6.64297336189071e-08
cg00456299	9.87835042849274e-07
cg00457087	3.0997982428934e-07
cg00458210	-1.41144389017044e-06
cg00458793	2.26083851629957e-06
cg00458949	3.85102166934514e-06
cg00459116	1.64557222650906e-06
cg00459683	6.16582215349961e-07
cg00460049	-1.34011680424937e-06
cg00461735	2.60452851309159e-06
cg00461770	-2.75720774316982e-06
cg00462240	5.70137647689185e-06
cg00463239	-1.11802559035574e-06
cg00463507	2.82501976097302e-07
cg00463746	2.75027989479878e-06
cg00463840	-1.19780570262496e-06
cg00463859	-8.17942212643435e-07
cg00463885	4.32648005523062e-07
cg00464025	1.99135322002935e-06
cg00464768	-3.65166750742529e-06
cg00464946	3.30174313691947e-07
cg00465927	1.01231033216032e-06
cg00466108	-3.5717265378609e-06
cg00466121	2.00178218764332e-06
cg00466334	1.52984681094659e-06
cg00466402	-1.66810286504598e-06
cg00466488	-6.15363873560379e-07
cg00468144	-1.4417610879173e-06
cg00476580	1.64755534387656e-06
cg00478361	9.66387998240696e-07
cg00479101	-2.17016624671777e-06
cg00480136	6.82533534624435e-07
cg00482226	-1.38743745188884e-06
cg00483992	-2.24589500564982e-06
cg00484358	3.53292852390982e-06
cg00489772	4.61509905594142e-07
cg00490256	-2.34650345920822e-06
cg00490406	-4.48082166042214e-06
cg00491404	1.33628457918833e-06
cg00492341	-1.14429499548835e-07
cg00492873	3.71889570055266e-06
cg00493831	3.24016240938902e-06
cg00495462	2.31904196957044e-06
cg00497091	2.70036775286315e-06
cg00497172	2.21210112333691e-07
cg00498603	1.09364714855393e-06
cg00498612	1.31663713170863e-06
cg00499831	-5.28483176116305e-07
cg00500221	3.47682290547975e-06
cg00500789	1.84190853254207e-06
cg00500892	-2.04152735025638e-06
cg00500989	1.39880279018311e-06
cg00501542	3.89362642815837e-06
cg00501765	-1.05025159650098e-06
cg00501904	-4.08822372296075e-06
cg00502062	-5.58425140674301e-07
cg00502077	1.03933442843524e-06
cg00502190	2.14147898000745e-06
cg00502254	1.53950993582079e-06
cg00502533	-1.90629240139736e-07
cg00502597	-1.46823963799863e-06
cg00502932	-1.61067204836304e-06
cg00502963	-2.03297283451098e-06
cg00503298	-5.03040771231039e-06
cg00503383	3.37876420970695e-06
cg00503458	-2.77614084164183e-06
cg00503852	1.52571309327075e-06
cg00503866	3.126377010107e-06
cg00504341	-7.13882070126877e-07
cg00504690	2.15796836653594e-06
cg00504782	-5.36838040598743e-06
cg00505133	6.67427610639714e-07
cg00505606	4.32006791733314e-06
cg00505979	3.5003252558099e-06
cg00506297	-1.7349774317213e-06
cg00506442	-4.22758959410414e-06
cg00508158	6.55341132098727e-07
cg00510956	-3.05291725565462e-06
cg00514268	-8.08151456285729e-07
cg00515905	2.39114573680635e-06
cg00517072	1.23430413573966e-06
cg00518190	-1.42339735758127e-06
cg00519063	1.01241124380124e-06
cg00519208	9.22468342116202e-07
cg00520096	5.41718407583395e-07
cg00521428	-5.48942250059212e-07
cg00521434	2.65227154567892e-06
cg00524289	2.51890285069052e-06
cg00524963	1.61204455324291e-06
cg00525597	-3.38642548479152e-06
cg00526163	3.72989310727296e-06
cg00526316	5.08701884872498e-07
cg00526336	-2.69885042484962e-06
cg00526629	-1.14830210251853e-06
cg00527174	6.19650748183683e-07
cg00527489	6.13935375548129e-06
cg00528052	-1.81471948475182e-06
cg00528191	-8.19246430815848e-07
cg00528453	2.93050766927036e-06
cg00528464	2.59258504631202e-06
cg00529422	-3.70846211891785e-06
cg00529480	4.93495057220603e-07
cg00529742	-4.11816402176197e-07
cg00530320	-1.75441337961111e-06
cg00530939	5.52273185673648e-07
cg00532411	-3.69168212779416e-07
cg00532449	4.10841780557193e-06
cg00532451	1.24366571331641e-06
cg00532502	3.97806434767658e-07
cg00532890	3.5937339353927e-06
cg00532936	-5.30450659526218e-06
cg00533084	-2.90735799530495e-06
cg00533390	-4.21367714383034e-06
cg00533620	-1.14495881191717e-06
cg00533749	1.09973624748641e-06
cg00534163	-1.98020728230682e-06
cg00534240	-1.85754540150037e-06
cg00534255	-9.3786530785719e-07
cg00534295	-9.15042107962842e-08
cg00534684	-2.61131289382212e-07
cg00534919	-1.33595869091962e-06
cg00535618	3.67442944238283e-07
cg00535683	1.11430986797806e-06
cg00538247	1.20885052101794e-06
cg00539094	1.14762089982986e-06
cg00539154	2.02309007484359e-06
cg00539261	1.973035316496e-06
cg00539757	-3.23601478973338e-06
cg00539925	-6.36253327840989e-07
cg00540238	-3.4681680303025e-06
cg00540353	5.3670640820153e-07
cg00540544	-5.52650612924736e-07
cg00541303	-1.88977262122167e-06
cg00541479	3.26896624909935e-06
cg00541565	8.44654511614462e-07
cg00541683	-1.11378979834079e-06
cg00542041	2.68616946083938e-06
cg00542299	-8.77270932065496e-07
cg00542775	-5.4387457379975e-06
cg00543196	1.3411333750831e-06
cg00543329	7.8427739536567e-07
cg00543406	-1.8862535117956e-06
cg00543485	1.40287048114158e-06
cg00543499	2.07304610606218e-07
cg00543840	-5.08431976209247e-06
cg00543976	2.01124387718618e-06
cg00544032	-3.01778411655967e-06
cg00544955	-5.06950061692693e-06
cg00545681	-1.08391620620454e-06
cg00546117	3.6428602235994e-06
cg00546153	-1.2326789262446e-06
cg00546248	-3.767488068154e-07
cg00546307	1.63550916568049e-06
cg00546971	2.33803169185754e-06
cg00547365	-1.0215969361867e-05
cg00547484	-4.47432624335341e-06
cg00547768	1.41902758419749e-06
cg00547983	-1.80925733515057e-06
cg00548060	1.47574946977324e-06
cg00548143	-2.03002071114455e-06
cg00548889	-1.09846980424857e-06
cg00549123	-1.60313911464986e-06
cg00549451	-1.37933587951363e-06
cg00549463	-4.61112736112746e-06
cg00551648	-6.28799251586835e-07
cg00553833	-1.08052367541531e-06
cg00554413	1.95987246253523e-06
cg00556029	3.92215547505515e-06
cg00557099	-2.33438147685043e-06
cg00557440	-5.91643895126477e-08
cg00558645	-9.68357290521102e-07
cg00558749	3.38367710482343e-06
cg00559234	1.19577232164913e-06
cg00559790	2.35387798087156e-06
cg00559963	-1.32092461995598e-06
cg00560072	-4.37694634750701e-07
cg00560632	-9.18328463000847e-07
cg00560747	-2.99887843309602e-06
cg00561287	2.87087023587996e-07
cg00562088	-9.17534099537137e-08
cg00562731	-2.4125923486266e-06
cg00562879	3.72242123531295e-06
cg00563229	-2.36840089190176e-06
cg00563566	4.50600597366534e-08
cg00563699	-5.26071298949773e-07
cg00563824	-2.67847941473485e-06
cg00563926	7.30272374550677e-06
cg00564737	-1.99156344528955e-06
cg00564831	-3.57017943246646e-07
cg00565124	-1.42965890770003e-06
cg00565263	3.11377841780448e-06
cg00565688	-4.5083585345449e-06
cg00565932	-4.0647092644033e-07
cg00566164	3.37105118308838e-07
cg00566187	-2.61825361979347e-06
cg00566297	6.4446500338042e-07
cg00566320	-7.2781200540467e-07
cg00566331	-1.26423447922827e-06
cg00566642	-1.68680281926179e-06
cg00566899	3.52351648045931e-06
cg00566999	-7.1096413788362e-06
cg00567190	3.70788205011082e-06
cg00567298	-5.17323836263937e-06
cg00567854	-2.57508885838237e-08
cg00567930	4.53083257599665e-07
cg00568027	-2.23205552493682e-06
cg00568507	1.93102213495452e-07
cg00568910	-5.50248076546691e-07
cg00569091	2.50537253938596e-06
cg00569244	3.00514291118521e-06
cg00569276	1.18735629176718e-06
cg00569385	-4.284822857919e-07
cg00570000	-2.1031981515978e-06
cg00570896	-9.94349404643061e-07
cg00571448	1.78349642696418e-07
cg00571483	-7.60441402613876e-06
cg00571809	4.9776955906618e-06
cg00572889	-1.55465737304515e-07
cg00573165	6.75724039748814e-08
cg00573584	1.52429195100645e-06
cg00573880	3.8856731867316e-06
cg00574196	-1.74739057425433e-06
cg00574213	-2.60119710746243e-06
cg00575003	-3.16517116254981e-06
cg00575024	-3.38486667046428e-06
cg00575674	-1.42754405206801e-06
cg00575683	-2.08894235363015e-06
cg00576014	7.01569542289232e-07
cg00576075	-2.81643369398782e-06
cg00576259	-1.31464027911105e-06
cg00576267	4.93343675034924e-07
cg00576639	-1.43393065130293e-06
cg00576736	-4.42004179206807e-06
cg00576967	1.65941281669935e-06
cg00577202	-2.24048897243803e-06
cg00577361	3.56865258628413e-06
cg00577560	-1.4578938367664e-06
cg00577578	1.30326966186635e-06
cg00577847	-5.3092230949146e-06
cg00578174	6.90252212495946e-07
cg00578252	3.68396441762283e-07
cg00578363	2.73172723778438e-06
cg00578530	-5.77412815765703e-07
cg00578673	-2.12033923791003e-06
cg00579409	1.36816928058235e-06
cg00579423	-1.89680261072027e-06
cg00579502	-3.20529723528553e-06
cg00579805	4.35696579982913e-06
cg00580340	-3.10484662990361e-06
cg00580652	4.39402243454782e-07
cg00580689	2.7711200847681e-06
cg00581017	4.60675076244972e-06
cg00581154	-3.0685392932046e-06
cg00581482	1.38336050121371e-06
cg00581541	-4.64471355966373e-06
cg00581603	4.02943784692942e-06
cg00581617	3.13454162033892e-06
cg00582671	-3.21080413881912e-06
cg00582902	-6.33522860370673e-07
cg00582948	8.73902280902776e-07
cg00583068	1.43867854360066e-06
cg00583147	-1.39226323156597e-06
cg00583332	2.69207079651911e-06
cg00583526	-1.77089191801095e-06
cg00583780	-1.55584645831666e-06
cg00583861	2.47456585673815e-06
cg00584000	-1.96169117773103e-06
cg00584008	-6.01801042016063e-07
cg00584416	-1.19415502409392e-06
cg00584602	-2.08373347289405e-06
cg00584713	2.52205871471369e-08
cg00584815	-3.17489704715002e-06
cg00584868	-1.54557781733053e-06
cg00585901	1.37487001291925e-06
cg00586058	1.31917417569069e-06
cg00589002	3.16479374190744e-06
cg00589412	-3.48641971775624e-07
cg00589617	-7.05227855646878e-06
cg00590761	6.95543143804989e-07
cg00590817	1.53044660451999e-06
cg00591489	5.49584246574913e-07
cg00594099	-2.88584270656221e-08
cg00594907	1.88702997041168e-06
cg00594917	-1.15381745797231e-06
cg00594952	2.83712970380925e-06
cg00596048	-2.4438197823133e-06
cg00597687	-3.38635791221477e-06
cg00599376	-9.37069517178449e-07
cg00599702	-9.23429658781228e-07
cg00600454	-7.08140922120572e-06
cg00600854	2.42867154119125e-06
cg00601916	1.9204784560313e-07
cg00605270	7.00207046198662e-07
cg00606312	-2.87173871598394e-06
cg00606914	-2.53927869913084e-06
cg00609097	-8.19863478568664e-07
cg00609227	-4.47097390901696e-06
cg00611192	-1.40471763280378e-07
cg00613344	8.53864835065878e-07
cg00615145	-1.33792437889311e-06
cg00615260	-2.59128202746022e-06
cg00616624	-7.21958035980744e-09
cg00617305	2.54880004806864e-06
cg00618291	-1.00917066799009e-06
cg00619207	1.15142594333821e-06
cg00620223	-1.5224877047417e-06
cg00624908	-1.35310824779064e-06
cg00625425	-4.53580124003428e-06
cg00625963	3.45935397142637e-06
cg00628228	1.32810139377014e-06
cg00630164	7.40219260383061e-07
cg00630249	5.58745102025536e-07
cg00630958	3.03596550266081e-06
cg00631482	3.62818152427635e-07
cg00634145	1.33399623032067e-06
cg00635299	-1.25168337270433e-06
cg00638574	-2.55873624303631e-06
cg00642679	-2.58118212363966e-06
cg00643651	1.31681801174181e-06
cg00644814	5.97096985038646e-06
cg00644823	1.42672409944898e-06
cg00644847	-2.33110233250595e-06
cg00645626	-1.29474003757236e-06
cg00645628	-4.46838662890169e-06
cg00645897	1.10800441285196e-06
cg00646200	1.31580483146056e-06
cg00646396	-2.84070501557748e-06
cg00646546	-2.83207944925234e-06
cg00647217	2.53102736500255e-06
cg00647232	-5.44155194589415e-07
cg00647233	-6.61676036807776e-08
cg00647769	7.08756827568968e-08
cg00647859	-1.85865504350745e-06
cg00647881	6.96927317795986e-07
cg00648152	-2.30575327342105e-06
cg00648558	-5.79318320500564e-07
cg00648573	1.43968318138945e-06
cg00649515	-1.84973945902593e-06
cg00649606	8.03212547778438e-08
cg00650088	1.63933927232084e-06
cg00650762	-4.10885542998025e-06
cg00650876	-1.54193482946494e-06
cg00651103	2.18972089469417e-08
cg00651759	1.66953561456879e-08
cg00651912	-4.22991286102094e-07
cg00652727	2.63174672888131e-07
cg00653085	-1.95956682706994e-06
cg00653179	-7.33196607475368e-07
cg00653281	5.03298791168256e-07
cg00653615	-3.6298976799842e-06
cg00653744	-1.14393477579732e-06
cg00653960	-1.74788273291612e-06
cg00654657	-2.3895678093686e-06
cg00654709	2.56432974906975e-06
cg00655913	4.33540926301807e-07
cg00656410	7.8737079628629e-06
cg00656728	-1.04265162218543e-06
cg00656881	2.5706690986466e-06
cg00657094	-1.65569456542729e-08
cg00657706	-2.29250617867027e-06
cg00657871	-5.40538911350346e-07
cg00658151	-1.29344068935673e-06
cg00659035	3.24714243098111e-06
cg00659667	1.02566102974054e-06
cg00659878	2.31755374982208e-06
cg00660163	7.50858981081202e-07
cg00660168	1.93911073578106e-07
cg00660251	-1.89635176684786e-06
cg00660272	9.10027912660789e-07
cg00660626	-3.67269623144879e-06
cg00660693	8.45850036416516e-07
cg00660701	-1.02789703588387e-06
cg00661564	-2.03276350135632e-06
cg00661620	-1.63109387790672e-06
cg00662489	6.14614611392631e-07
cg00662647	2.2147728097791e-07
cg00662684	4.16568013101767e-06
cg00662782	1.41885946687168e-07
cg00663575	-4.79013729803509e-07
cg00663739	-3.88005408487927e-07
cg00664023	9.2159113210991e-07
cg00664416	8.98550799097848e-08
cg00664418	3.04503137966398e-06
cg00664682	2.0197137858983e-06
cg00665106	1.5244492327235e-06
cg00665114	5.67022449115757e-07
cg00665827	1.35036997594705e-06
cg00666014	-1.27777619654855e-06
cg00666109	-7.76066479423773e-07
cg00666446	-2.51059812921147e-06
cg00666978	4.63444615640435e-07
cg00667000	-1.49660438921819e-06
cg00667048	-1.11690300105912e-06
cg00667343	-3.90801381388381e-08
cg00667647	1.81329312214475e-06
cg00667789	-7.69629794486447e-07
cg00667862	-1.12204285352363e-06
cg00667938	2.85602404565689e-06
cg00668034	-2.56128687139687e-06
cg00668227	2.04141337659242e-06
cg00668303	7.42920699999586e-07
cg00668515	-1.5595795108594e-07
cg00668525	-3.80509801422803e-06
cg00672802	-1.29962260741592e-06
cg00673963	-4.10109876726926e-07
cg00679738	2.70398698922545e-06
cg00681106	-4.96005968230951e-06
cg00682386	-2.20943016629029e-06
cg00687095	-2.40297800492043e-06
cg00688630	5.22459971582643e-08
cg00689010	-1.55202526256409e-06
cg00689868	-1.49567425308735e-06
cg00690392	7.18882396465336e-08
cg00690400	8.6038480445235e-07
cg00690431	-2.63063278592295e-06
cg00690746	1.68687500626305e-06
cg00690929	1.7206571998168e-06
cg00691125	-1.3641288085882e-06
cg00691240	2.67317125482662e-06
cg00692173	-2.54057599827341e-06
cg00692367	2.34065373103979e-08
cg00692462	6.87637033447306e-06
cg00692549	2.00734421136411e-06
cg00692559	-8.23421220268265e-07
cg00693978	1.47471592203006e-06
cg00694336	-1.68663296542411e-06
cg00694357	-1.61359378544548e-06
cg00694557	-1.83953419561895e-06
cg00695077	1.96229996731606e-06
cg00695362	2.16536454155681e-06
cg00695391	-4.67059261885523e-07
cg00695760	1.4446469162898e-06
cg00696472	-2.30858341959796e-06
cg00696901	2.1823793494568e-06
cg00696930	1.61550227199259e-06
cg00697033	4.45256859285973e-06
cg00697378	2.16432746301875e-06
cg00697486	-1.30082176966553e-06
cg00698051	-1.7112485654716e-06
cg00698169	3.93616705983513e-06
cg00699569	-5.07621698576715e-06
cg00699898	-8.79398880706177e-07
cg00699919	-3.70557501943804e-06
cg00699997	-2.30731417810701e-07
cg00700041	-1.94288258301726e-06
cg00700214	2.19080521463808e-06
cg00700866	4.26927422921115e-06
cg00701051	-6.27439314396025e-07
cg00701741	7.80437480654283e-07
cg00701856	1.34705990190825e-06
cg00702072	-3.44142800591511e-07
cg00702307	-2.2641324770593e-06
cg00702325	1.35581769106539e-06
cg00702417	5.2732461214074e-07
cg00702647	-3.58789130321382e-06
cg00702693	4.41094978085192e-06
cg00703019	1.12459859598027e-06
cg00703260	5.09154769212297e-07
cg00704288	3.33539982464507e-07
cg00705059	-2.61931236749406e-08
cg00706913	-6.83581700721127e-06
cg00707317	2.07825427567515e-06
cg00709387	-2.64699790293899e-07
cg00710004	2.2846310169017e-06
cg00712409	1.65273174802448e-06
cg00712762	1.73313664088377e-06
cg00712898	2.85009254087615e-06
cg00713005	-1.54901898473572e-06
cg00713294	-6.76835838412666e-06
cg00713435	5.5852095118608e-07
cg00713925	-8.3203080282558e-06
cg00714309	1.25012658589777e-06
cg00714874	-3.71915733586943e-06
cg00714888	-4.41020412088753e-06
cg00715290	6.86381858536718e-07
cg00715811	-1.98361212485569e-06
cg00715999	3.15937332010077e-06
cg00716040	-4.87218396699259e-06
cg00716675	-1.29789743900772e-06
cg00717482	1.51833131918825e-06
cg00717995	-4.97186702301656e-06
cg00718029	4.23481461120722e-07
cg00718242	-2.52790591875813e-06
cg00718333	-1.88443105988317e-06
cg00718681	5.34284248028356e-07
cg00719400	-2.86003421655592e-06
cg00719568	1.34333804483634e-05
cg00719685	-1.2162982135743e-06
cg00721572	-1.5720898427193e-06
cg00721635	3.2192809447493e-06
cg00722362	-3.84596256691318e-07
cg00723277	-1.1894627697046e-07
cg00725635	-1.1862389480256e-06
cg00728398	-3.80804719512513e-08
cg00729875	1.02190097848479e-06
cg00730172	-3.12313779321819e-07
cg00730820	-1.41354127662854e-06
cg00734567	4.42177168723652e-06
cg00737593	3.38906273959306e-06
cg00738178	-3.52382131156443e-06
cg00741410	5.08406232972192e-06
cg00745274	1.02148610750294e-06
cg00747618	1.81582389012684e-07
cg00750606	-8.8828390141059e-07
cg00754036	-1.91832530692604e-06
cg00754103	7.49895353901301e-08
cg00754357	2.22789306907873e-06
cg00754584	3.83122518804429e-07
cg00755423	-2.85917614100179e-06
cg00755546	-4.32453038385577e-06
cg00755561	1.45428286968682e-06
cg00755836	1.97256098244709e-06
cg00756215	5.92041803186166e-08
cg00756748	4.00739570975437e-07
cg00756852	2.16109190966156e-06
cg00756887	-5.96392256038583e-07
cg00757420	4.41552306166432e-06
cg00757789	-1.92017455759576e-07
cg00758069	-2.542458502786e-07
cg00758217	6.8105780678021e-07
cg00758420	4.06773754662485e-06
cg00758584	4.19346030155699e-07
cg00759254	-3.86792603074558e-06
cg00759329	-1.14821744140783e-06
cg00759836	-5.35704852757551e-07
cg00759987	-2.27216025451147e-06
cg00760014	-9.93301748597042e-07
cg00760067	-1.31104427207917e-06
cg00760200	3.78834372733043e-06
cg00760321	2.01924939394364e-06
cg00761129	7.73487155251878e-07
cg00761344	-1.96803428520161e-06
cg00761363	1.09293713168012e-06
cg00761787	-1.5750685846223e-06
cg00762037	1.63069269543399e-06
cg00762397	-2.48982640353894e-07
cg00762738	7.80813593805952e-07
cg00763094	-5.17020587610139e-06
cg00764109	1.87413818427725e-06
cg00764210	-2.43074629750575e-06
cg00764612	-1.4565509668212e-06
cg00764632	-5.04465462626961e-07
cg00764894	7.19602744499562e-07
cg00765655	3.62302910490714e-06
cg00765710	1.68990316786983e-06
cg00765830	4.99339921429555e-06
cg00765921	-1.77295570554155e-06
cg00765922	-4.99520323820386e-07
cg00765992	1.95576716354742e-06
cg00766146	-1.36344692265779e-06
cg00767642	4.48648681713688e-06
cg00767644	1.30199788254728e-07
cg00768179	1.35963859630926e-06
cg00768741	1.66016391720279e-06
cg00769305	2.19015041489083e-07
cg00770085	6.35780870798981e-08
cg00771553	-2.58755663151239e-06
cg00772714	-1.7842703506526e-06
cg00772813	1.24565141314373e-06
cg00773060	1.01424857960843e-06
cg00773459	8.00311551159019e-06
cg00773460	1.93831382014458e-06
cg00773965	-9.8488207214905e-07
cg00775374	-2.92099484497697e-06
cg00775615	-3.53321686921424e-06
cg00776160	1.04464901872052e-06
cg00776464	-2.20253252506777e-06
cg00776601	2.427282209758e-07
cg00776782	3.3154769049248e-06
cg00777271	-4.94871305759147e-07
cg00777310	-2.92437528475815e-06
cg00777341	-1.16572242749139e-06
cg00777636	4.05797528999282e-06
cg00777689	-6.80170603946847e-07
cg00778084	-2.10926481977504e-06
cg00778190	1.41731773893229e-05
cg00778544	-3.00901123800049e-06
cg00778807	1.67534964310487e-06
cg00778880	5.91906795709715e-07
cg00778905	-2.52748816174199e-06
cg00779166	-9.42661062551147e-07
cg00779167	-2.53247795449761e-07
cg00779328	-4.7037268133416e-07
cg00779393	-3.61212649135689e-07
cg00779565	-1.52776328852629e-06
cg00779797	1.07283266509412e-06
cg00779928	1.00033440001684e-06
cg00780805	2.67194952753196e-06
cg00781169	-2.45070073567682e-06
cg00781186	-2.9027420150508e-06
cg00781875	-3.67663106505789e-06
cg00782260	-3.23389239544183e-07
cg00782828	9.70667982152923e-06
cg00783553	-5.2060900739214e-06
cg00783712	-3.72060156229503e-06
cg00783748	2.23181399763001e-06
cg00783945	-2.15125682148614e-06
cg00784105	-3.82476615176976e-06
cg00784308	-5.66184713349552e-07
cg00784581	-1.61831994679244e-06
cg00784718	-2.09624967611058e-06
cg00785170	-1.99624608373527e-07
cg00785192	5.45532083162286e-07
cg00785482	-1.18371109233505e-06
cg00785522	-3.2818510205799e-06
cg00785941	-1.64877595271632e-06
cg00786138	1.53757470240774e-06
cg00786618	-7.71440743849774e-07
cg00786909	1.87851491837564e-06
cg00786939	1.72061615270757e-06
cg00787537	5.2310378755723e-08
cg00787856	-1.36437707600619e-08
cg00788170	-3.00597396647124e-06
cg00788461	2.02522122735357e-06
cg00788699	3.26319730898622e-06
cg00788710	-2.23988017706825e-06
cg00789731	1.699015561484e-06
cg00790928	-2.10651652320416e-06
cg00790970	8.83635824078988e-07
cg00791218	4.47014978744652e-06
cg00791468	-4.08114483387079e-06
cg00791851	2.41110880307062e-06
cg00791854	-1.15858415600847e-05
cg00791905	-9.4115949287966e-07
cg00792172	4.83952422665184e-07
cg00792251	8.41027875518308e-07
cg00792938	1.39000082590617e-06
cg00793497	3.43056261732138e-06
cg00794227	1.22580858807366e-07
cg00794400	-1.10004290459995e-06
cg00794813	-1.51638657928697e-06
cg00794881	-1.82151739221465e-06
cg00795024	-1.77389633763871e-06
cg00795248	2.21291714600554e-07
cg00796611	1.75531367080098e-06
cg00797651	-5.24854538168668e-07
cg00801514	7.33077211584975e-07
cg00804097	4.57505656869852e-06
cg00804354	-6.5782240626598e-06
cg00804803	5.6540799407941e-06
cg00804934	-1.01442184087424e-06
cg00805294	-1.47749550656954e-06
cg00805867	1.17075588237701e-07
cg00805880	-1.09613848372471e-06
cg00806138	4.77022275886246e-06
cg00806311	-2.54871203611757e-06
cg00806481	2.4610287967111e-06
cg00806505	-1.75939303579142e-06
cg00806535	-2.91561399764584e-06
cg00807959	3.12018471052969e-07
cg00808305	1.80438773358811e-07
cg00808492	9.97886560573931e-08
cg00808579	9.2054322195509e-07
cg00808687	2.3195252597805e-06
cg00809399	-4.04862489757782e-06
cg00809477	4.83370824140934e-07
cg00809863	9.58536243801346e-07
cg00810495	-3.30509572824125e-06
cg00810529	-1.65598880041581e-06
cg00810607	9.60554747456705e-07
cg00810939	-1.31764775375168e-06
cg00811891	-8.71223441536044e-07
cg00812246	1.13309130464218e-06
cg00812299	2.63033648044069e-06
cg00812303	8.50435359350793e-07
cg00812770	4.42936675614049e-06
cg00812833	5.36714200053859e-07
cg00813378	5.23734442327951e-07
cg00813440	1.82664158323724e-06
cg00813560	-8.8490039404756e-07
cg00813993	-2.70819017204917e-06
cg00814357	-2.08781835191961e-06
cg00815091	2.77774784333896e-06
cg00815177	-3.16096467245068e-07
cg00815519	-3.70396872319417e-07
cg00815832	1.95596620448779e-06
cg00816397	-4.11409379733035e-07
cg00816406	5.24819343226716e-07
cg00816620	3.010899668967e-06
cg00816936	2.37409051785106e-06
cg00817100	-1.45286942655926e-06
cg00817765	-2.8259685238873e-06
cg00818872	2.53538107231694e-06
cg00819142	-7.38596863965141e-07
cg00819233	4.24710043355585e-06
cg00819310	-4.26126702319945e-06
cg00819857	6.63535058377395e-06
cg00819871	-1.24435884041169e-06
cg00820581	-1.73576782994541e-07
cg00821073	-9.17037504505226e-08
cg00821310	-3.09635317792028e-06
cg00821567	1.70960420879572e-06
cg00821977	5.40671987427004e-06
cg00822030	1.42625435181924e-06
cg00823095	-6.2535044614025e-06
cg00823526	-8.11634948879221e-07
cg00823843	2.99706025674434e-06
cg00825252	2.16824062507599e-06
cg00825462	4.79427561960603e-07
cg00825690	1.57012296298529e-06
cg00825734	-3.34339271482579e-06
cg00826203	-1.30765405954631e-06
cg00826537	-3.26851000514207e-06
cg00826603	-1.54207751262791e-06
cg00826902	5.64356092309376e-06
cg00827239	4.61924401544043e-08
cg00827745	-1.83764264879568e-06
cg00827973	1.14594024422387e-07
cg00829990	-4.60836830974243e-06
cg00830283	-6.46709836367044e-07
cg00830435	-4.1994229098637e-06
cg00830599	2.20538012931977e-06
cg00830850	8.22839772924046e-07
cg00831127	-2.20675102088629e-06
cg00831358	-6.57749888530485e-07
cg00831909	-9.12987603126037e-08
cg00831929	-1.96523435397114e-06
cg00831970	-1.09375585384391e-07
cg00832476	-2.39298623059257e-07
cg00832644	-2.31728456912642e-06
cg00832850	5.07847974013047e-07
cg00833394	5.54186524509121e-06
cg00833537	3.20503259408688e-07
cg00833688	2.5457402534775e-06
cg00834379	2.21497914563383e-06
cg00836308	-1.53851432410002e-06
cg00838829	2.1771565636426e-07
cg00838919	2.66071474094611e-08
cg00842602	-8.4925061164585e-07
cg00845319	1.75848885016824e-06
cg00848728	-4.20795099095196e-06
cg00849570	-2.42766689791187e-06
cg00850481	-2.08285671426965e-06
cg00850612	-3.80401870283309e-06
cg00850996	-1.01100819983578e-06
cg00851028	7.87947994327132e-06
cg00851154	1.67993245098265e-06
cg00851518	-4.57483134741717e-06
cg00851981	2.18870912254667e-06
cg00852051	8.41695223011238e-07
cg00852622	5.43756519151897e-06
cg00852783	-7.56232025992193e-06
cg00852924	6.70934272516479e-07
cg00853687	-2.98183914565093e-06
cg00853964	2.96071322887729e-06
cg00853979	-9.36330067515137e-06
cg00854799	2.70079914608996e-06
cg00855021	1.18802981741365e-06
cg00855479	-1.30812629175199e-06
cg00855731	-1.74320471234852e-06
cg00855901	-8.21518305019998e-06
cg00855990	3.5183435818891e-06
cg00856002	-4.54504669140227e-08
cg00856177	-3.29932506952014e-06
cg00856273	-5.09754565915549e-07
cg00856580	1.85688298647643e-06
cg00857660	5.22462641624593e-07
cg00857921	1.12717453167763e-05
cg00857963	1.06544196106352e-06
cg00857998	2.33753010443425e-06
cg00858294	1.79180043051344e-06
cg00858738	6.65789908862512e-07
cg00859129	-9.12404576299425e-07
cg00859178	3.53284522961088e-07
cg00859330	3.33007565335668e-06
cg00859858	-3.76718687020422e-06
cg00860090	-1.30121300211515e-05
cg00860370	1.77851684566674e-06
cg00860640	2.34187139153703e-07
cg00860712	-1.49493861344341e-06
cg00861010	1.70302583073857e-07
cg00861824	-3.5987653350029e-07
cg00862390	5.70134957392339e-07
cg00862394	8.19671165053872e-07
cg00862417	4.17449890793164e-06
cg00863309	5.75942909692743e-06
cg00864083	8.26196491605154e-07
cg00864860	1.20226373394753e-07
cg00865962	2.20510005727576e-06
cg00866295	2.74403689365438e-07
cg00866484	4.0464495953145e-06
cg00866556	-1.0330007463858e-06
cg00866662	-5.29400370432392e-06
cg00866690	1.72061141900549e-06
cg00866953	-4.54916659864128e-06
cg00867230	1.24279379235662e-08
cg00867472	-2.50094527575195e-06
cg00868131	2.14780470377886e-06
cg00870095	-9.18043323044197e-07
cg00873050	-3.16657030322126e-06
cg00874055	-1.67995359395301e-06
cg00874641	-2.07216098703688e-06
cg00875272	2.45723316851681e-06
cg00876376	1.63387809988802e-06
cg00881010	-5.28362414960168e-06
cg00882235	6.66035713212971e-07
cg00882665	-1.6397770047629e-06
cg00883218	1.03309235112171e-06
cg00884805	2.62376059280583e-06
cg00885901	-3.99378358281347e-06
cg00887511	-1.29619375762209e-06
cg00888758	-2.260521997326e-06
cg00889227	-3.72297698529744e-06
cg00889627	-1.50887881880816e-06
cg00890054	-3.49374966447592e-07
cg00890145	4.10687113314459e-06
cg00890378	6.23427778847206e-07
cg00890774	3.71119986166065e-06
cg00891011	5.28504799813134e-07
cg00891176	1.82687363943586e-06
cg00891184	2.02119866364497e-07
cg00891459	-3.30052065607822e-06
cg00891611	2.11494345779483e-06
cg00891995	-5.47116765579532e-06
cg00892397	-7.17035308436151e-07
cg00893538	1.33262154315743e-06
cg00894252	1.43747023195135e-06
cg00894449	3.0466859059724e-06
cg00894697	-3.07575484828442e-07
cg00894870	-9.17281648477911e-07
cg00895834	1.86034849479348e-06
cg00900054	-4.57280149786944e-06
cg00901051	2.65050661444496e-06
cg00901198	4.34789062486444e-07
cg00901843	-2.45408501715089e-08
cg00902464	-3.21244150777702e-06
cg00902496	-2.79244615307214e-06
cg00903041	-2.35638051799509e-06
cg00903584	5.88646389940701e-07
cg00903932	-5.08616504940432e-06
cg00903998	1.99869280913813e-06
cg00904574	-2.57138663538682e-06
cg00905419	-1.06224536818663e-06
cg00905725	-2.76354288643626e-06
cg00906976	-1.25217490660696e-06
cg00907402	1.36081950028353e-06
cg00907427	3.12297736832739e-06
cg00907503	-3.60401893302731e-06
cg00907549	2.22133517399577e-07
cg00908427	-1.13669309256143e-06
cg00908758	2.93781698285159e-06
cg00908766	6.59608370243236e-07
cg00909226	-1.81888500154011e-06
cg00909514	-1.35013346340098e-06
cg00909706	5.84524026798102e-07
cg00909806	2.71730537798704e-06
cg00909926	2.37402939892682e-06
cg00910518	2.33180634761317e-06
cg00910616	-3.50401286017256e-07
cg00911446	1.75995756951461e-06
cg00912316	1.31883470571089e-06
cg00912467	2.97370098390527e-07
cg00912746	-2.89940495400307e-06
cg00912946	-3.41571198206214e-06
cg00913818	-3.880966541816e-07
cg00913949	-3.4193552827902e-06
cg00913953	1.12855527260262e-06
cg00913954	3.0235773286609e-06
cg00914146	1.4905360649702e-06
cg00914222	2.9948629273992e-06
cg00914462	4.49295109877451e-07
cg00914562	1.1774070339614e-06
cg00914726	-5.91958913279022e-07
cg00914781	4.35217572928219e-07
cg00915178	-4.0091446331224e-07
cg00915214	-8.13546600308459e-07
cg00915289	-1.47614616287106e-06
cg00916635	3.07813088739671e-06
cg00916659	4.01963840266689e-06
cg00917251	-1.2539428585395e-05
cg00917471	-5.81587518734777e-06
cg00917899	-2.32979848464212e-06
cg00918422	-1.733244679635e-06
cg00918541	-2.90361394957361e-06
cg00919806	3.99096877545226e-07
cg00920043	1.77314892416917e-06
cg00920348	-1.21722542983109e-07
cg00920395	1.34742711513283e-06
cg00920668	2.48810238669588e-06
cg00921097	-5.60376897661938e-06
cg00921454	2.89898829799021e-06
cg00922376	1.22681800272878e-06
cg00922420	4.13447220165281e-07
cg00922841	-1.11470545304413e-06
cg00922857	2.71335501516963e-06
cg00923259	-2.46048427545076e-06
cg00923634	-2.01305530651307e-06
cg00923744	-4.33295996700832e-06
cg00924017	-1.09886962781961e-07
cg00924484	-2.11709238169093e-06
cg00924622	-2.8662394527317e-06
cg00924685	4.36460416193875e-06
cg00925054	8.22066134957349e-07
cg00925802	-1.17547959634988e-06
cg00925953	-8.66226010960073e-07
cg00926874	6.96992291163984e-07
cg00929376	1.47501638420336e-06
cg00929392	3.17646907834993e-06
cg00929493	4.25082667782125e-06
cg00929523	1.85630038324164e-06
cg00930078	-4.85975405477659e-07
cg00930707	-1.15115871226284e-06
cg00930781	-6.70018962923043e-07
cg00931619	-5.02767819746904e-06
cg00931957	2.49832229789644e-07
cg00932104	-2.98892914222794e-06
cg00933788	-8.42778581902661e-08
cg00934017	3.86677213108922e-06
cg00934037	-9.00735993922701e-06
cg00935430	8.73219104714802e-07
cg00935435	2.44098090918281e-06
cg00935819	2.34451611649291e-06
cg00935967	-1.4939230192899e-06
cg00936728	1.12070673142179e-05
cg00936911	1.88085055890749e-07
cg00937489	-9.62550297117823e-07
cg00937518	-6.49394958908965e-07
cg00938395	-5.90659277929255e-07
cg00938877	3.51897675172418e-06
cg00939106	-4.11330980382315e-07
cg00939211	2.08228934092116e-06
cg00939442	7.49948197760348e-07
cg00939558	-8.20064669737616e-07
cg00940260	-2.50713945778332e-07
cg00940433	1.60396844009933e-06
cg00941229	3.38107074317558e-06
cg00941241	-1.34552916314365e-08
cg00942814	1.42611440814172e-06
cg00942920	3.30252551628013e-07
cg00943287	3.82080221395653e-06
cg00944142	-2.97512291815631e-06
cg00944431	-1.44511567517718e-06
cg00944433	9.98402857069608e-07
cg00944580	-1.08103617072543e-06
cg00944649	-6.54140902659437e-08
cg00944785	-8.3425197771796e-06
cg00945108	-5.84948493235562e-07
cg00945234	-2.62773835012582e-07
cg00945293	1.67031995064581e-06
cg00945666	6.79655764844367e-07
cg00946032	2.9427081031552e-07
cg00946598	-7.01139082143421e-06
cg00947586	2.19436004697864e-07
cg00947686	-1.92951600768911e-07
cg00947885	3.70614788352045e-06
cg00948250	1.59333828423068e-07
cg00948275	-6.61781116593552e-07
cg00949753	3.4457746266151e-06
cg00949801	1.70002165832678e-06
cg00949922	-2.48272539341271e-06
cg00950004	-9.6999665670904e-07
cg00950431	-5.57472882067796e-07
cg00950718	-2.78358704624367e-06
cg00950809	1.05680871570331e-06
cg00951108	-3.26335206064423e-06
cg00951310	2.01823413660895e-06
cg00951395	1.66786046684406e-06
cg00951597	1.14769994174504e-06
cg00952054	3.44029242254883e-06
cg00952134	-2.60689888983762e-07
cg00952342	8.16578725611647e-07
cg00953069	-1.28504986264951e-06
cg00953211	2.4353479938192e-06
cg00953309	-2.18780713425912e-06
cg00953314	-3.88082828120453e-06
cg00953327	-3.01156154034454e-07
cg00953777	-3.58942054882464e-06
cg00954256	7.01352556196434e-08
cg00954541	-2.24253926033759e-08
cg00954633	-1.55447021169427e-06
cg00954875	-2.68443900971021e-06
cg00954996	9.05744026955381e-07
cg00955039	1.54393334318433e-06
cg00955307	2.68671851813666e-06
cg00955674	1.2198742151987e-06
cg00955686	-7.69230473064527e-07
cg00955828	9.15356743860733e-07
cg00955867	-1.85766801478789e-06
cg00955904	-4.14548956390025e-06
cg00956091	-2.99593883435681e-06
cg00956142	-4.07575965574185e-06
cg00956350	3.19009964698787e-06
cg00957516	3.61070831354721e-06
cg00957688	-2.94425058921527e-06
cg00958100	-1.32322428522442e-06
cg00958215	-2.64799738073304e-06
cg00958217	-2.09786060751741e-06
cg00958225	-1.5453103363528e-06
cg00958241	6.6946381505843e-07
cg00958381	-3.08035766607001e-06
cg00958409	3.40940834007788e-10
cg00958927	-1.06163888682829e-06
cg00958944	-9.68980701622088e-07
cg00959118	-1.60016578661365e-06
cg00959725	2.20657685006159e-08
cg00959749	5.91054785315289e-07
cg00960017	-5.48761732556527e-07
cg00960147	-7.12983174966252e-07
cg00960197	5.15421072568372e-06
cg00960308	-1.07069463576152e-06
cg00960373	2.57957091575265e-06
cg00960509	1.12157884099248e-06
cg00960552	-8.79266056392806e-08
cg00961640	-1.44524462960193e-07
cg00961792	2.71671694420363e-06
cg00961932	5.13300498414839e-07
cg00962000	1.18973861435158e-06
cg00962740	-3.34287987423237e-07
cg00962755	1.20513622679508e-06
cg00962913	2.77628831133279e-06
cg00963169	3.50454928051065e-06
cg00964039	-8.63487593524133e-07
cg00964103	1.06348600633142e-06
cg00964355	2.99642378276175e-06
cg00964400	4.85853430071432e-06
cg00964446	-5.61545203468844e-06
cg00965121	1.87094645598226e-07
cg00965168	-3.67639320813782e-06
cg00965643	3.34583587081011e-07
cg00966078	-1.63892858550154e-06
cg00966591	5.66342264642226e-06
cg00966974	5.62926666607669e-06
cg00967073	-3.5598697579195e-06
cg00967809	-1.23635840683942e-06
cg00967854	3.29314634969496e-06
cg00968021	6.43918324521638e-07
cg00968167	-3.70241354183482e-06
cg00968203	4.24662377587993e-06
cg00968536	1.20615106439834e-06
cg00968640	-1.74370537457701e-07
cg00968800	1.85548317291105e-06
cg00968890	-4.29533515571486e-07
cg00969087	-6.13817910734483e-06
cg00969251	-2.22088671046399e-06
cg00969680	-3.85756722562284e-06
cg00969787	8.66595695188139e-07
cg00970752	3.30360968310961e-08
cg00971228	1.35167950285089e-06
cg00971737	-1.01937166218938e-06
cg00971747	-2.00285099819003e-06
cg00971804	3.18848212802899e-06
cg00972140	-2.01955116794346e-07
cg00972246	1.50386931377202e-07
cg00972603	5.42205733801645e-07
cg00972761	6.34092256738684e-07
cg00973424	-2.37718666188214e-06
cg00973653	-1.04864731378558e-06
cg00973823	-3.88046171639475e-07
cg00974095	3.13192883672544e-06
cg00974864	-1.29554669805211e-06
cg00975680	-4.69582325710761e-06
cg00976181	-2.3456530921609e-06
cg00977164	3.17181077155898e-07
cg00977805	3.60675774810304e-06
cg00977903	-8.21775741029429e-06
cg00978203	1.58617246417901e-06
cg00978505	-3.55222886048685e-06
cg00978570	-3.19178322712452e-06
cg00978901	4.10329673091294e-06
cg00978910	2.31070982530447e-06
cg00979000	-3.88453051030655e-06
cg00979260	-2.2150981575418e-06
cg00979347	-3.4137981809635e-06
cg00979527	-2.45901301578193e-06
cg00979634	1.5865795670925e-06
cg00980058	1.07508438729631e-05
cg00980178	6.2289531617385e-07
cg00980319	-3.66100689761036e-06
cg00981070	-1.06134569689028e-06
cg00981443	-1.33284133167871e-06
cg00981945	-7.72473049699249e-08
[truncated: 395,948 more rows]
